# Supplementary material for: Maternal modulation of paternal effects on offspring development
Source: Proc Biol Sci. 2018 Mar 7;285(1874):20180118. doi: 10.1098/rspb.2018.0118 (PMC5879637; doi:10.1098/rspb.2018.0118)
Supplement: Supplementary data - Maternal [file rspb20180118supp2.xlsx]

## Sheet: FR mating Gestational Weight Ga
Mother	grp	pat	survived	Father	timetomate	gestalone	timewithmale	matetobirth	p0litsz	p0dead	totpupgest	p0litwgt	pGD1	pGD2	pGD3	pGD4	pGD5	pGD6	pGD7	pGD8	pGD9	pGD10	pGD11	pGD12	pGD13	pGD14	pGD15	pGD16	pGD17	pGD18	pGD19	pGD20
13245	CF	0	0	Y	3	5	18	23	5	0	5	6.3	0	3.35196	2.7933	3.91061	9.49721	8.93855	8.93855	12.8492	16.7598	20.1117	24.0223	30.1676	38.5475	46.3687	54.7486	67.0391	82.1229	92.1788	102.235	114.525
13246	CF	0	0	Y	3	3	20	23	4	0	4	5.6	0	2.17391	1.63043	2.17391	5.97826	7.06522	7.6087	11.9565	15.2174	15.2174	19.5652	21.1957	25.5435	29.3478	36.9565	42.3913	48.913	55.4348	56.5217	60.8696
13247	CF	0	0	Z	3	3	20	23	2	1	3	2.7	0	2.63158	5.26316	4.73684	8.94737	8.94737	14.2105	20.5263	20	17.8947	22.1053		32.1053	40	49.4737	55.2632	60.5263	67.8947	65.2632	71.0526
13248	CF	0	0	Z	4	4	20	24	8	0	8	10.1	0	3.15789	1.05263	4.73684	4.21053	5.78947	10.5263	11.5789	14.2105	15.2632	21.5789	25.2632	34.7368	41.5789	46.8421	57.3684	63.6842	67.3684	77.8947	90.5263
13249	CF	0	0	Z	1	3	18	21	7	1	8	8.7	0	-1.57895	0	1.05263	4.21053	1.57895	5.78947	6.31579	10.5263	14.2105	14.7368	21.0526	28.9474	33.6842	38.9474	46.8421	58.4211	64.7368	76.8421	85.2632
13255	CF	0	0	BB	2	0	22	22	2	0	2	3	0	2.84091	5.11364	5.68182	6.25	6.81818	9.09091	6.25	12.5	11.9318	16.4773	19.3182	24.4318	25.5682	31.8182	36.3636	38.0682	44.8864	47.1591	49.4318
13259	CF	0	0	DD	5	2	23	25	4	0	4	5.5	0	4.46927	6.14525	5.58659	8.37989	8.37989	9.49721	12.2905	15.0838	18.9944	22.905	27.933	30.7263	30.7263	43.5754	48.0447	52.514	58.1006	65.9218	68.7151
13262	CF	0	0	EE	0	3	17	20	9	0	9	11.2	0	-4.66321	-1.5544	-0.518135	-1.03627	1.03627	1.03627	3.62694	6.73575	8.80829	11.9171	17.0984	21.7617	33.1606	41.9689	50.2591	62.1762	73.5751	72.0207	95.8549
13264	CF	0	0	EE	4	3	21	24	4	3	7	4.8	0	4.51977	2.82486	5.08475	8.47458	7.9096	12.4294	13.5593	15.8192	23.1638	27.1186	33.8983	35.5932	45.1977	46.3277	65.5367	70.0565	76.2712	87.0056	58.1921
13265	CF	0	0	FF	0	3	17	20	6	0	6	8.1	0	1.13636	-1.13636	2.27273	3.40909	6.81818	6.25	9.09091	11.9318	14.2045	23.2955	28.4091	32.3864	39.7727	50	61.9318	69.8864	78.9773	71.5909	88.6364
13267	CF	0	0	FF	18	6	32	38	3	0	3	3.8	0	4.30622	3.82775	4.30622	3.34928	2.87081	8.13397	9.56938	11.9617	17.2249	24.4019	31.1005	40.1914	45.933	54.5455	68.4211	74.6411	79.4258	87.5598	79.4258
13268	CF	0	0	GG	7	6	21	27					0	3.78378	5.40541	8.10811	8.10811	10.8108	14.0541	18.3784	25.4054	28.6486	33.5135	36.7568	50.8108	58.9189	65.9459	67.5676	72.4324	72.973	69.1892	60
13269	CF	0	0	GG	0	5	15	20	6	0	6	8.3	0	5.61798	3.93258	11.236	9.55056	13.4831	20.2247	18.5393	21.9101	23.5955	32.0225	35.3933	37.0787	48.3146	56.1798	67.9775	70.7865	78.6517	82.5843	90.4494
13274	CF	0	0	II	1	6	15	21	8	0	8	11	0	-2.59067	4.66321	2.59067	6.21762	8.80829	11.9171	14.5078	17.6166	25.9067	25.3886	29.0155	41.9689	46.114	55.9585	56.9948	63.7306	70.4663	88.0829	93.7824
13275	CF	0	0	II	1	3	18	21	6	0	6	7.9	0	-0.591716	2.95858	5.32544	5.91716	9.46746	10.6509	15.9763	17.7515	24.2604	23.0769	28.9941	37.8698	43.1953	49.7041	53.2544	64.497	68.6391	85.7988	84.6154
13276	CF	0	0	II	3	4	19	23	6	0	6	8	0	-0.505051	-0.505051	1.51515	4.0404	7.07071	9.09091	13.6364	15.1515	14.1414	18.6869	22.2222	30.8081	30.8081	39.3939	41.4141	59.0909	55.0505	64.6465	67.6768
13291	CF	0	0	NN	4	7	17	24	0	8	8	0	0	-0.961538	1.44231	4.80769	8.65385	11.5385	11.0577	15.3846	13.4615	20.1923	29.3269	34.6154	40.8654	48.0769	49.5192	65.8654	68.2692	77.4038	84.1346	76.9231
13297	CF	0	0	PP	1			21	9	0	9	10.7	0	-3.9801	-2.98507	-1.49254	1.99005	1.99005	-0.995025	1.49254	4.47761	8.45771	8.95522	15.4229	25.8706	30.3483	39.3035	44.7761	53.2338	66.1692	70.6468	81.592
13301	CF	0	0	QQ	3	3	20	23	6	0	6	7.5	0	5.15464	1.54639	3.60825	7.73196	8.24742	8.24742	10.8247	12.3711	15.4639	22.6804	27.8351	36.5979	38.1443	45.8763	58.2474	67.0103	69.0722	75.2577	76.8041
13304	CF	0	0	SS	3	3	20	23	7	0	7	9.3	0	2.32558	0.465116	0.930233	3.72093	3.72093	6.51163	11.1628	11.1628	13.0233	19.5349	21.3953	26.9767	31.1628	36.7442	47.4419	54.4186	59.0698	64.6512	70.2326
13305	CF	0	0	SS	2	2	20	22	7	0	7	8.5	0	-0.943396	-0.471698	-0.943396	-2.35849	-2.83019	0.471698	1.41509	3.30189	5.18868	7.54717	17.4528	17.9245	28.3019	28.3019	34.434	47.1698	55.1887	59.434	63.2075
13306	CF	0	0	SS	5	4	21	25	6	0	6	8	0	-0.44843	-0.44843	1.34529	2.69058	3.13901	4.03587	6.72646	14.7982	12.5561	18.8341	20.1794	21.9731	30.9417	35.426	40.8072	47.0852	49.7758	54.7085	57.3991
13308	CF	0	0	TT	3	2	21	23	8	0	8	10.2	0	1.02041	-0.510204	-1.02041	-1.53061	3.06122	3.06122	2.55102	4.59184	8.16327	16.8367	15.8163	30.6122	30.6122	36.2245	50.5102	58.1633	65.8163	77.0408	84.6939
13172	FR	1	0	A	3	2	21	23	3	0	3	4.4	0	3.14136	5.75916	5.75916	12.5654	16.2304	12.0419	15.7068	20.9424	25.6545	23.0366	27.2251	30.3665	37.6963	46.0733	47.644	60.733	57.0681	65.9686	71.2042
13173	FR	1	0	A	4	5	19	24	0	1	1	0	0	4.5977	2.29885	2.87356	10.3448	8.62069	11.4943	14.3678	20.1149	25.2874	31.6092	36.7816	43.6782	56.3218	66.6667	82.7586	92.5287	101.149	71.2644	62.6437
13182	FR	1	0	D	2			22	7	0	7	8.9	0	0.512821	4.10256	5.12821	4.61538	9.74359	12.3077	10.7692	15.3846	20.5128	23.0769	24.6154	28.2051	31.7949	39.4872	48.7179	56.4103	69.2308	74.8718	80.5128
13186	FR	1	0	E	20	3	37	40	3	0	3	4.3	0	-2.35849	0	-0.471698	2.35849	3.30189	1.41509	1.41509	3.77358	3.77358	5.66038	8.49057	9.90566	16.0377	17.4528	22.6415	33.0189	36.7925	32.0755	40.566
13188	FR	1	0	F	5	5	20	25	8	0	8	10.9	0	1.57895	2.63158	4.73684	4.21053	10	10.5263	13.6842	15.2632	15.7895	18.9474	30	35.7895	40	53.6842	57.8947	66.3158	81.0526	93.6842	96.8421
13189	FR	1	0	F	4	5	19	24	3	5	8	3.5	0	-1	-2	4	5.5	4.5	9	9.5	11.5	13	17.5	19	28.5	37	40.5	54	62	72	82	87.5
13193	FR	1	0	H	1	3	18	21	7	0	7	8.5	0	1.0929	5.46448	7.10383	7.65027	9.28962	8.74317	13.1148	15.3005	17.4863	22.9508	30.6011	32.2404	36.0656	43.1694	53.5519	62.2951	70.4918	82.5137	87.4317
13196	FR	1	0	I	2	4	18	22	7	0	7	9.3	0	1.63934	3.82514	7.65027	8.19672	10.929	13.6612	14.7541	18.5792	22.4044	24.0437	29.5082	34.4262	41.5301	49.1803	61.2022	66.6667	79.235	87.4317	96.7213
13198	FR	1	0	I	3	3	20	23	7	0	7	9.3	0	4.79042	7.18563	5.38922	10.1796	11.976	10.7784	17.9641	22.1557	23.3533	25.7485	31.1377	37.7246	45.509	55.6886	61.6766	78.4431	81.4371	87.4251	98.8024
13206	FR	1	0	L	11	5	26	31	7	0	7	8.6	0	4.63918	4.63918	5.15464	8.76289	12.8866	14.9485	18.0412	21.6495	24.7423	28.866	32.9897	37.6289	49.4845	54.1237	63.9175	65.9794	80.9278	87.6289	92.268
13213	FR	1	0	N	0	4	16	20	9	0	9	10.3	0	-1.5625	0.520833	5.20833	7.8125	8.33333	9.89583	14.5833	18.75	20.3125	23.9583	27.6042	35.9375	38.5417	48.4375	53.6458	67.7083	82.2917	90.625	104.167
13217	FR	1	0	P	8	4	24	28	8	0	8	9.9	0	5.38922	5.38922	7.78443	10.7784	8.38323	8.98204	13.1737	17.3653	20.9581	23.3533	29.3413	31.7365	39.521	48.503	60.479	73.6527	82.0359	94.6108	102.994
13219	FR	1	0	P	2	3	19	22	8	0	8	10.2	0	6.875	8.125	20.625	8.125	13.75	15	15	23.125	25.625	32.5	34.375	39.375	46.25	58.75	71.25	79.375	93.75	103.125	111.25
13220	FR	1	0	Q	2	5	17	22	8	1	9	10.3	0	-0.561798	5.05618	5.61798	3.93258	6.74157	9.55056	11.236	16.2921	19.1011	23.5955	26.4045	34.8315	38.764	50	60.6742	74.1573	88.2022	94.9438	105.618
13222	FR	1	0	Q	25			45	10	0	10	12.4	0	-1.86916	-2.33645	-0.46729	0.934579	0.934579	0.934579	4.20561	4.6729	8.8785	9.34579	14.9533	18.6916	32.243	35.0467	47.6636	54.6729	58.4112	83.1776	89.7196
13225	FR	1	0	R	2	2	20	22	6	0	6	7.6	0	1.16279	4.65116	5.23256	5.23256	11.0465	14.5349	13.3721	19.7674	25	28.4884	31.3953	36.0465	39.5349	49.4186	59.8837	68.0233	80.2326	84.8837	89.5349
13226	FR	1	0	S	2	4	18	22	8	0	8	10	0	1.70455	2.27273	2.84091	3.40909	6.81818	11.3636	11.3636	14.7727	19.3182	21.0227	24.4318	31.8182	36.3636	44.8864	55.1136	64.7727	75	83.5227	90.9091
13227	FR	1	0	S	3	4	19	23	8	0	8	10.4	0	-2.7027	0	1.08108	5.94595	9.18919	8.10811	16.2162	16.2162	16.7568	18.9189	27.5676	32.4324	39.4595	47.5676	55.1351	69.7297	74.5946	84.3243	93.5135
13229	FR	1	0	T	0	4	16	20	6	1	7	7.4	0	-1.14943	-1.14943	1.14943	4.5977	8.04598	10.3448	13.2184	16.6667	16.092	21.2644	28.7356	34.4828	38.5057	48.8506	54.023	64.3678	74.7126	86.2069	95.4023
13231	FR	1	0	T	8	4	24	28	5	2	7	6.3	0	2.09424	4.71204	5.75916	10.4712	10.4712	12.0419	13.089	18.3246	23.0366	26.178	30.3665	34.555	39.267	52.8796	61.2565	73.2984	73.2984	82.7225	83.7696
13236	FR	1	0	V	6	6	20	26	5	4	9	6.4	0	0.985222	3.94089	5.91133	8.37438	10.8374	13.3005	16.7488	18.2266	21.1823	26.601	34.9754	40.8867	50.2463	58.6207	60.0985	74.3842	81.7734	91.6256	94.5813
13238	FR	1	0	W	8			28	7	0	7	9.3	0	0	4.62428	4.04624	4.04624	7.51445	8.67052	8.67052	13.8728	18.4971	21.3873	28.3237	35.8382	38.1503	47.3988	54.9133	69.3642	72.2543	83.815	88.4393
13244	CF	0	1	Y	3	4	19	23	7	1	8	9.1	0	3.61446	4.81928	5.42169	8.43373	9.03614	9.03614	15.0602	19.8795	21.0843	24.0964	28.3133	37.9518	46.3855	60.241	71.0843	83.7349	95.1807	105.422	115.06
13251	CF	0	1	AA	2	4	18	22	7	0	7	9.4	0	0	1.04167	1.5625	2.08333	6.25	9.375	8.33333	12.5	15.625	21.875	27.6042	30.7292	35.9375	43.75	54.1667	61.9792	59.375	73.4375	75.5208
13252	CF	0	1	AA	3	3	20	23	8	0	8	10.6	0	3.93258	2.24719	3.93258	8.42697	10.1124	7.86517	14.0449	16.8539	20.7865	26.4045	31.4607	38.2022	44.382	55.0562	64.0449	75.8427	84.2697	87.6404	99.4382
13253	CF	0	1	BB	3	6	17	23	5	0	5	5.9	0	3.8674	4.97238	7.18232	9.39227	11.6022	11.0497	18.7845	20.442	24.3094	30.3867	36.4641	43.0939	53.0387	65.7459	80.1105	96.6851	105.525	117.68	117.127
13254	CF	0	1	BB	16	6	30	36	9	0	9	11.6	0	3.5	2.5	7.5	8.5	10.5	12	14	18	19	28	30	40	43	51	58	73	82	88.5	95
13256	CF	0	1	CC	13	5	28	33	9	0	9	11.3	0	-2.85714	0.952381	2.85714	5.71429	3.33333	7.14286	8.57143	11.4286	13.3333	13.3333	18.0952	19.5238	23.8095	33.8095	48.5714	51.4286	65.7143	69.5238	76.1905
13257	CF	0	1	CC	1	5	16	21	8	1	9	9.7	0	1.53061	4.08163	4.08163	9.18367	8.16327	12.2449	14.2857	16.3265	20.9184	24.4898	31.1224	36.7347	48.4694	54.5918	67.3469	77.0408	81.6327	100.51	103.571
13258	CF	0	1	CC	3	6	17	23	9	1	10	10.9	0	2.05128	3.07692	5.64103	9.23077	11.7949	14.8718	21.0256	20	23.0769	32.3077	36.9231	44.6154	52.8205	62.0513	67.1795	83.5897	91.2821	102.564	106.154
13260	CF	0	1	DD	3	4	19	23	6	2	8	7.8	0	0	1.42857	1.90476	5.2381	6.66667	10	10	13.3333	14.7619	20	27.619	34.2857	37.619	47.1429	46.1905	61.9048	65.2381	73.8095	78.5714
13266	CF	0	1	FF	2	3	19	22	7	0	7	9.3	0	5.40541	5.40541	7.56757	7.02703	9.18919	12.973	14.5946	20.5405	21.6216	22.7027	32.4324	36.2162	45.4054	51.8919	63.7838	63.7838	82.7027	82.7027	88.1081
13270	CF	0	1	GG	20			40	8	0	8	12.4	0	0.421941	-0.421941	2.53165	4.64135	5.48523	8.01688	12.6582	17.2996	19.4093	26.5823	32.9114	38.3966	46.8354	53.1646	58.6498	64.135	75.5274	85.2321	94.9367
13271	CF	0	1	HH	4	6	18	24	8	0	8	12.2	0	-2.83019	-0.943396	3.30189	6.60377	5.18868	10.3774	10.8491	14.6226	18.8679	25.4717	29.2453	34.9057	44.3396	45.7547	62.7358	68.3962	76.8868	82.5472	100.943
13272	CF	0	1	HH	8	5	23	28	5	1	6	6.8	0	3.82775	5.74163	6.69856	8.61244	11.0048	12.9187	15.311	15.7895	17.7033	18.6603	26.3158	31.1005	37.3206	35.8852	44.4976	55.9809	58.3732	66.5072	71.7703
13273	CF	0	1	HH	3	5	18	23	8	0	8	10	0	2.03046	1.52284	2.53807	6.09137	6.09137	8.62944	9.64467	13.198	14.2132	20.8122	27.4112	32.4873	37.0558	42.132	48.2234	62.4365	63.4518	72.5888	78.6802
13277	CF	0	1	JJ	3	4	19	23	8	0	8	10.5	0	1.62162	4.86486	4.86486	9.72973	13.5135	13.5135	17.2973	22.1622	22.1622	27.5676	31.8919	42.1622	44.8649	51.3514	56.2162	75.6757	76.2162	85.4054	93.5135
13278	CF	0	1	JJ	1	4	17	21	8	0	8	10.1	0	1.68539	5.05618	5.61798	6.17978	6.74157	11.236	15.7303	17.4157	19.6629	26.9663	28.6517	35.9551	46.0674	51.6854	58.427	69.1011	73.0337	91.0112	90.4494
13279	CF	0	1	JJ	4	5	19	24	7	1	8	8.6	0	1.99005	3.48259	6.96517	7.46269	8.45771	10.4478	12.4378	13.4328	16.9154	23.8806	28.3582	35.3234	39.3035	42.7861	59.7015	61.194	70.6468	74.6269	83.5821
13280	CF	0	1	KK	1	4	17	21	8	0	8	10.1	0	-0.534759	2.13904	4.27807	4.81283	7.48663	9.62567	12.8342	15.508	17.1123	24.0642	27.8075	35.8289	41.1765	53.4759	60.4278	70.0535	74.3316	92.5134	92.5134
13281	CF	0	1	KK	3			23	9	0	9	10.9	0	1.53846	3.58974	2.5641	6.15385	11.7949	9.23077	16.4103	18.9744	21.5385	23.5897	27.1795	38.4615	41.0256	46.6667	51.7949	71.7949	73.8462	85.641	91.3333
13284	CF	0	1	LL	0	5	15	20	11	0	11	13	0	-1.06383	1.59574	2.12766	3.19149	4.78723	6.91489	12.234	14.3617	19.1489	23.4043	27.6596	33.5106	45.2128	53.1915	63.2979	76.0638	86.1702	89.3617	114.362
13285	CF	0	1	LL	6	4	22	26	5	1	6	6.7	0	3	2	3.5	5	4.5	6	9.5	10	13.5	15.5	19	17	26.5	33	41	44.5	54	62.5	62.5
13286	CF	0	1	MM	3	6	17	23	3	4	7	3.6	0	0	1.00503	0	2.01005	3.51759	5.52764	8.54271	12.0603	13.0653	20.603	26.1307	34.6734	37.6884	46.2312	51.2563	65.8291	66.8342	77.3869	43.7186
13287	CF	0	1	MM	0	3	16	19	7	1	8	9.1	0	0	2.27273	1.13636	3.97727	5.68182	7.95455	6.81818	13.6364	18.1818	19.8864	27.8409	33.5227	36.9318	47.1591	57.9545	70.4545	76.7045	84.6591	90.3409
13288	CF	0	1	MM	0	5	15	20	9	0	9	11	0	1.67598	2.7933	7.26257	6.70391	7.82123	5.58659	9.49721	15.6425	17.8771	25.1397	33.5196	35.1955	50.2793	61.4525	74.8603	76.5363	86.5922	90.5028	100.559
13290	CF	0	1	NN	1	5	16	21	8	0	8	10.6	0	2.0202	3.0303	4.0404	5.05051	7.57576	8.58586	14.1414	18.1818	20.7071	26.2626	28.7879	39.3939	44.9495	53.5354	62.6263	67.6768	69.1919	87.8788	90.9091
13292	CF	0	1	OO	0	3	17	20	7	0	7	8.1	0	2.0202	5.05051	4.54545	14.1414	11.6162	16.1616	14.6465	19.697	19.697	19.697	25.2525	31.8182	41.9192	45.9596	61.6162	67.6768	69.697	85.8586	87.3737
13293	CF	0	1	OO	1	4	17	21	7	0	7	9.6	0	4.90196	0.980392	13.2353	10.2941	10.7843	10.2941	14.7059	14.7059	14.7059	19.1176	25.9804	36.2745	38.2353	51.4706	50.9804	57.8431	71.0784	73.0392	82.3529
13310	CF	0	1	UU	2	2	20	22	6	1	7	7.6	0	-5.58376	0	-1.01523	1.01523	1.01523	5.07614	7.61421	6.09137	7.1066	10.6599	16.7513	22.335	30.4569	35.0254	42.132	57.868	64.9746	72.5888	79.1878
13312	CF	0	1	UU	7	5	22	27	6	1	7	8.9	0	3.57143	3.06122	3.57143	6.63265	10.2041	15.3061	14.2857	19.898	21.4286	29.0816	39.7959	46.4286	51.5306	60.7143	72.9592	83.1633	91.8367	105.612	113.265
13313	CF	0	1	VV	2	2	20	22	6	0	6	8.1	0	-2.41546	4.34783	4.34783	4.34783	1.44928	6.76329	9.66184	9.66184	10.628	14.4928	25.6039	27.5362	35.7488	39.6135	44.4444	57.971	62.3188	67.1498	71.9807
13314	CF	0	1	VV	1	2	19	21	5	0	5	6.5	0	2.45098	-4.90196	0.980392	0.980392	1.96078	0	5.88235	9.31373	9.31373	10.7843	17.1569	24.5098	27.451	36.2745	42.6471	47.549	57.8431	63.7255	62.7451
13174	FR	1	1	A	25	10	35	45	9	0	9	11.6	0	-0.851064	-2.12766	6.38298	8.08511	8.93617	9.78723	12.766	19.1489	19.1489	21.2766	23.4043	30.6383	34.0426	39.5745	45.5319	46.8085	60.4255	67.234	68.9362
13175	FR	1	1	B	7	5	22	27	8	0	8	9.9	0	5.02793	0	5.02793	7.26257	11.7318	13.4078	15.0838	16.2011	20.6704	23.4637	29.6089	38.5475	44.1341	50.2793	63.1285	74.8603	83.7989	92.7374	101.676
13176	FR	1	1	B	18	7	31	38	9	0	9	11.7	0	-0.913242	-1.36986	2.28311	1.36986	2.73973	5.02283	5.93607	7.76256	10.0457	20.5479	23.7443	28.3105	31.9635	42.9224	50.2283	54.3379	62.5571	73.9726	85.8447
13177	FR	1	1	B	29	2	47	49	4	0	4	5.5	0	1.32743	0	2.65487	7.07965	4.42478	7.07965	10.6195	18.1416	16.3717	21.6814	26.1062	27.4336	32.7434	33.1858	34.0708	41.5929	47.7876	52.2124	56.1947
13178	FR	1	1	C	9	5	24	29	9	0	9	10.7	0	1.51515	2.0202	9.09091	8.58586	8.58586	9.59596	10.101	16.1616	18.1818	20.7071	23.2323	27.7778	35.3535	44.4444	54.5455	60.6061	70.7071	77.2727	97.9798
13180	FR	1	1	C	5	5	20	25	6	0	6	9.8	0	0.537634	3.22581	7.52688	7.52688	12.9032	12.3656	18.8172	21.5054	25.8065	27.957	36.5591	43.0108	49.4624	60.2151	67.2043	68.2796	86.0215	95.6989	101.075
13184	FR	1	1	E	15	7	28	35	9	0	9	11.9	0	1.35747	2.71493	5.42986	10.8597	9.50226	11.3122	16.2896	19.0045	22.1719	26.2443	31.6742	33.0317	42.9864	47.9638	57.0136	60.6335	75.1131	84.6154	81.9005
13187	FR	1	1	F	2	5	17	22	8	0	8	10.4	0	1.06383	3.19149	4.25532	6.38298	10.1064	11.1702	10.1064	18.617	22.3404	28.1915	34.0426	38.8298	42.5532	51.5957	11.1702	74.4681	80.3191	90.4255	92.0213
13191	FR	1	1	G	2	5	17	22	7	0	7	10	0	1.7341	3.46821	6.93642	7.51445	9.82659	14.4509	13.8728	19.0751	25.4335	32.3699	34.104	41.0405	47.3988	57.2254	71.0983	79.7688	93.0636	99.422	102.89
13192	FR	1	1	G	1	5	16	21	9	0	9	11.2	0	-0.546448	2.73224	8.74317	15.847	14.2077	16.9399	17.4863	18.5792	24.0437	28.4153	35.5191	40.4372	50.8197	55.7377	67.2131	78.1421	89.6175	101.093	111.475
13195	FR	1	1	H	13			33	4	7	11	4.8	0	3.75587	2.34742	7.04225	8.4507	9.85915	13.1455	15.0235	16.9014	18.7793	26.2911	32.8638	38.4977	42.723	46.4789	65.2582	68.0751	80.7512	83.0986	92.9577
13197	FR	1	1	I	8	0	28	28	8	0	8	10.3	0	2.6738	3.74332	2.6738	5.88235	4.27807	6.41711	8.02139	10.6952	14.4385	15.508	22.4599	26.738	31.5508	41.7112	50.8021	63.6364	66.8449	81.2834	83.9572
13199	FR	1	1	J	5	4	21	25	5	1	6	6.7	0	0	0	1.66667	5.55556	3.88889	8.33333	10.5556	13.8889	15	17.2222	20	27.7778	32.7778	38.8889	50	55.5556	60.5556	73.8889	80
13200	FR	1	1	J	0	4	16	20	8	0	8	10.9	0	0.564972	3.9548	9.60452	7.34463	9.60452	7.34463	13.5593	18.0791	19.774	26.5537	34.4633	41.8079	48.5876	57.6271	67.7966	80.226	89.8305	98.8701	107.345
13203	FR	1	1	K	4	3	21	24	5	3	8	6.5	0	-0.543478	0	1.08696	3.80435	3.80435	5.97826	7.06522	10.8696	13.587	17.3913	20.6522	28.8043	35.3261	39.6739	51.087	63.0435	67.3913	82.0652	94.5652
13204	FR	1	1	K	2	5	17	22	8	0	8	9.8	0	3.27869	4.37158	4.91803	6.01093	11.4754	15.3005	14.2077	16.9399	22.9508	26.776	30.6011	40.4372	45.3552	55.1913	64.4809	75.9563	83.6066	93.4426	100
13205	FR	1	1	L	16	4	32	36	6	0	6	8.4	0	3.01508	4.52261	9.04523	9.54774	12.0603	13.0653	15.5779	19.0955	18.593	22.1106	23.6181	32.1608	34.1709	38.6935	44.2211	53.2663	61.3065	63.3166	67.8392
13207	FR	1	1	L	10	3	27	30	6	0	6	7.5	0	1.64835	2.74725	3.84615	5.49451	5.49451	9.34066	11.5385	15.9341	17.033	20.8791	23.0769	31.3187	36.8132	44.5055	48.9011	59.8901	59.8901	73.6264	62.0879
13208	FR	1	1	M	0	0	22	20	4	0	4	5.4	0	-1.84049	-0.613497	3.06748	3.06748	4.29448	3.68098	6.13497	12.8834	9.20245	16.5644	21.4724	27.6074	30.6748	38.0368	40.4908	49.0798	60.1227	64.4172	75.4601
13209	FR	1	1	M	12	6	26	32	8	0	8	10.2	0	4.63918	5.6701	7.21649	11.8557	16.4948	18.0412	23.1959	21.6495	23.7113	29.8969	35.567	43.8144	48.4536	59.7938	59.7938	79.3814	84.5361	97.4227	100.515
13210	FR	1	1	M	1	4	17	21	5	0	5	7.1	0	0.543478	0.543478	3.26087	7.06522	5.43478	3.80435	11.413	13.0435	17.9348	23.913	30.9783	33.1522	37.5	42.9348	52.1739	65.2174	67.9348	77.7174	82.6087
13211	FR	1	1	N	29	7	42	49	10	0	10	10.9	0	2.04918	-3.68852	-0.819672	3.27869	1.63934	6.14754	6.14754	14.7541	11.4754	19.6721	21.7213	27.8689	31.9672	36.0656	42.2131	50.8197	60.2459	67.623	73.7705
13212	FR	1	1	N	6	6	20	26	8	0	8	9.8	0	4.18848	5.2356	3.66492	7.8534	8.90052	12.5654	14.1361	16.7539	17.2775	25.1309	34.555	35.6021	46.0733	51.3089	57.0681	70.6806	78.534	87.9581	91.623
13214	FR	1	1	O	1	5	16	21	6	1	7	8.3	0	2.7933	6.14525	7.26257	8.93855	10.6145	15.6425	20.1117	21.7877	25.1397	32.9609	40.2235	43.5754	54.1899	56.9832	70.9497	77.6536	89.3855	94.9721	103.911
13215	FR	1	1	O	2	4	18	22	9	0	9	10.9	0	2.97619	5.95238	9.52381	10.7143	16.0714	19.6429	10.119	25.5952	27.9762	32.1429	36.9048	44.6429	50.5952	60.7143	75.5952	83.3333	92.2619	104.167	116.071
13218	FR	1	1	P	4	4	20	24	8	0	8	10.1	0	-6.95187	5.34759	5.88235	6.41711	7.48663	10.6952	11.2299	14.4385	17.1123	18.7166	22.9947	30.4813	39.0374	47.0588	56.6845	65.2406	70.5882	83.9572	98.9305
13221	FR	1	1	Q	9	4	25	29	4	0	4	5.3	0	3.79747	3.16456	7.59494	4.43038	6.96203	8.86076	12.0253	14.557	17.7215	24.6835	28.481	34.1772	40.5063	51.2658	65.1899	70.2532	78.481	82.9114	92.4051
13224	FR	1	1	R	13	7	26	33	9	0	9	11.6	0	1.5544	3.62694	9.32642	12.4352	10.8808	15.544	19.171	19.6891	22.7979	27.9793	37.3057	40.4145	47.6684	51.8135	66.3212	75.6477	87.0466	88.601	105.699
13230	FR	1	1	T	19	6	33	39	6	0	6	7.5	0	-2.31481	-2.31481	-0.925926	1.85185	3.24074	3.7037	4.16667	5.09259	9.72222	12.5	16.2037	18.9815	25.9259	35.1852	36.1111	43.9815	51.3889	65.2778	69.4444
13232	FR	1	1	U	6	4	22	26	5	0	5	6.6	0	4.02299	8.62069	8.04598	12.069	16.092	16.6667	18.9655	22.9885	21.8391	29.8851	39.6552	43.6782	49.4253	57.4713	63.7931	75.8621	93.1034	97.7011	101.149
13233	FR	1	1	U	1	4	17	21	7	0	7	9.3	0	-1.08696	3.80435	4.8913	4.8913	6.52174	9.78261	13.587	14.1304	18.4783	26.6304	32.0652	36.413	45.6522	48.913	64.6739	75	80.9783	93.4783	94.0217
13235	FR	1	1	V	5	6	19	25	9	0	9	11.4	0	5.6701	6.18557	10.8247	13.9175	16.4948	21.6495	24.7423	25.2577	27.3196	30.9278	39.6907	47.4227	53.6082	64.9485	75.2577	82.9897	93.8144	106.186	110.309
13237	FR	1	1	V	3	4	19	23	7	0	7	9.4	0	2.23464	0	2.23464	4.46927	10.0559	9.49721	14.5251	21.2291	18.9944	21.2291	27.3743	30.7263	38.5475	50.838	56.9832	70.9497	75.419	81.0056	91.6201
13240	FR	1	1	W	1	5	16	21	8	1	9	10.5	0	1.65746	5.52486	10.4972	12.1547	12.7072	16.5746	20.442	22.0994	25.4144	33.7017	35.9116	44.1989	56.3536	64.0884	76.2431	92.2652	101.657	109.945	118.232
13241	FR	1	1	X	3	4	19	23	7	0	7	9.3	0	3.31492	2.76243	1.65746	6.62983	8.28729	7.73481	14.3646	18.7845	21.547	25.9669	32.5967	34.2541	43.0939	51.3812	58.5635	74.0331	78.453	87.8453	88.9503
13242	FR	1	1	X	29			49	2	1	3	3.5	0	-1.21951	1.21951	5.28455	6.09756	7.72358	8.13008	15.4472	19.1057	22.3577	27.2358	34.5528	32.5203	42.6829	43.4959	44.7154	52.439	55.6911	56.5041	61.3821
13243	FR	1	1	X	15	5	30	35	6	0	6	8.3	0	3.09278	5.15464	5.15464	10.8247	9.79381	8.24742	12.8866	13.4021	20.1031	21.6495	26.2887	27.3196	41.7526	44.8454	54.6392	55.6701	65.4639	75.2577	75.2577

## Sheet: FR mating mat behaviour.csv
MomID	pnd	arching	nursing	licking	eating	drinking	selfgroom	contact	momwgt	litwgt	p0size	p0dead	Grp	p6wgt	p6size	FR	ET
14248	1	25	95	7.5	0	0	3.75	3.75	23	7.8	6	1	NM-FR	12.9	4	1	0
14251	1	45	85	13.75	0	1.25	7.5	8.75	24.3	9.5	7	1	NM-FR	27.5	7	1	0
14255	1	43.75	76.25	28.75	2.5	0	1.25	2.5	22.3	9.1	7	0	NM-FR	21.6	6	1	0
14256	1	0	78.75	21.25	3.75	0	5	11.25	25.5	10.1	8	0	NM-FR	20.4	6	1	0
14257	1	1.25	66.25	26.25	5	0	1.25	5	24.9	10.9	9	0	NM-FR	29.6	9	1	0
14259	1	20	96.25	20	0	0	0	1.25	24.2	7.8	6	0	NM-FR	10.8	3	1	0
14260	1	36.25	76.25	20	1.25	0	6.25	6.25	24.6	9.2	7	0	NM-FR	19.5	5	1	0
14261	1	40	87.5	18.75	0	0	2.5	5	26	12.3	10	0	NM-FR	7.1	2	1	0
14266	1	16.25	86.25	23.75	1.25	0	6.25	8.75	24.8	10.6	8	0	NM-FR	14.7	6	1	0
14267	1	22.5	58.75	17.5	1.25	0	12.5	16.25	25.5	9.5	7	0	NM-FR	20.3	6	1	0
14268	1	6.25	78.75	20	2.5	0	3.75	1.25	29.6	9.2	6	1	NM-FR	16.9	4	1	0
14269	1	31.25	85	22.5	0	0	8.75	6.25	26.2	10.5	8	0	NM-FR	14.8	5	1	0
14270	1	16.25	85	13.75	3.75	0	2.5	6.25	27	11.1	8	0	NM-FR	30	8	1	0
14271	1	20	73.75	12.5	7.5	1.25	7.5	10	26.5	10.4	8	0	NM-FR	28.3	8	1	0
14272	1	5	87.5	26.25	2.5	0	6.25	6.25	27.1	10	8	1	NM-FR	9.5	3	1	0
14275	1	12.5	86.25	11.25	1.25	0	6.25	8.75	22.8	9.7	8	0	NM-FR	11.3	4	1	0
14276	1	52.5	81.25	28.75	2.5	0	8.75	8.75	24.1	11.2	9	0	NM-FR	16	5	1	0
14279	1	33.75	85	7.5	1.25	0	8.75	8.75	24.1	7.5	6	1	NM-FR	19.4	6	1	0
14296	1	12.5	82.5	15	5	1.25	7.5	3.75	24.6	9	7	0	NM-CF	18.1	6	0	0
14298	1	12.5	92.5	12.5	1.25	0	2.5	2.5	26	11.9	10	0	NM-CF	12.8	4	0	0
14299	1	2.5	88.75	12.5	1.25	0	3.75	8.75	24.3	11.3	9	0	NM-CF	13.3	4	0	0
14303	1	33.75	67.5	23.75	1.25	1.25	10	11.25	26.7	10.3	8	0	NM-CF	15.4	5	0	0
14304	1	31.25	77.5	13.75	6.25	0	13.75	3.75	26.1	11.5	9	0	NM-CF	31.8	9	0	0
14308	1	8.75	73.75	22.5	1.25	1.25	5	6.25	25	12.4	10	0	NM-CF	25.2	9	0	0
14309	1	12.5	85	20	1.25	0	5	3.75	25.6	11.4	9	0	NM-CF	23.8	7	0	0
14310	1	32.5	88.75	12.5	2.5	0	5	2.5	25.7	11.7	9	0	NM-CF	22.6	8	0	0
14314	1	0	76.25	11.25	2.5	0	2.5	10	26.8	11.3	9	0	NM-CF	27.2	9	0	0
14316	1	21.25	52.5	17.5	3.75	3.75	11.25	15	27.5	5.6	4	3	NM-FR	12.3	4	1	0
14318	1	0	78.75	11.25	1.25	0	8.75	10	24.1	10.1	8	0	NM-CF	13.1	5	0	0
14321	1	10	83.75	10	3.75	0	5	7.5	24.2	11.9	9	0	NM-FR	16.9	5	1	0
14327	1	23.75	83.75	16.25	2.5	0	7.5	0	30.6	8.9	6	0	ET-FR	25.7	6	1	1
14330	1	33.75	86.25	13.75	2.5	0	8.75	7.5	28.9	10.2	8	0	ET-FR	29.5	7	1	1
14331	1	23.75	93.75	25	0	0	6.25	1.25	29.1	12	10	0	ET-FR	14.6	4	1	1
14333	1	13.75	82.5	11.25	0	0	6.25	11.25	26.6	6.1	5	2	ET-FR	18.7	5	1	1
14334	1	18.75	85	15	1.25	0	2.5	6.25	27.9	6.1	4	0	ET-FR	18.8	4	1	1
14336	1	0	73.75	10	2.5	0	3.75	13.75	26.7	7.4	6	4	ET-FR	26.6	6	1	1
14339	1	5	80	21.25	0	0	6.25	8.75	28	5.1	3	0	ET-FR	15.4	3	1	1
14340	1	6.25	93.75	15	0	0	5	6.25	27.5	5.9	4	0	ET-FR	17.5	4	1	1
14341	1	1.25	83.75	16.25	2.5	0	3.75	10	28	6.7	4	0	ET-FR	19.1	4	1	1
14343	1	26.25	91.25	18.75	1.25	0	3.75	2.5	25.7	12.1	10	0	ET-FR	29	9	1	1
14344	1	30	90	7.5	5	0	8.75	2.5	28.4	8.3	6	0	ET-FR	20.7	6	1	1
14345	1	7.5	82.5	18.75	2.5	0	1.25	5	28	4.7	3	0	ET-FR	14.1	3	1	1
14347	1	36.25	96.25	15	0	0	3.75	1.25	29.3	9.7	7	1	ET-FR	27.8	6	1	1
14348	1	15	90	5	1.25	0	5	2.5	26.4	11.2	9	0	ET-FR	34	8	1	1
14350	1	8.75	91.25	16.25	2.5	0	5	5	29.3	9.9	7	0	ET-FR	17.7	6	1	1
14351	1	6.25	78.75	18.75	1.25	1.25	6.25	8.75	23.9	7	5	0	ET-FR	21.6	5	1	1
14353	1	22.5	82.5	10	0	1.25	10	2.5	25.7	3.6	2	0	ET-FR	9.5	2	1	1
14354	1	31.25	91.25	16.25	1.25	0	2.5	1.25	27.4	9.9	7	0	ET-FR	27.5	6	1	1
14357	1	6.25	88.75	17.5	1.25	0	7.5	3.75	27.6	4.6	3	0	ET-CF	13.6	3	0	1
14358	1	5	93.75	8.75	0	0	2.5	1.25	27.3	7.2	5	0	ET-CF	20.1	5	0	1
14360	1	31.25	95	11.25	0	0	3.75	2.5	27.5	6	5	0	ET-CF	12.9	4	0	1
14363	1	17.5	81.25	12.5	2.5	0	6.25	8.75	24.4	4.8	3	0	ET-CF	13.9	3	0	1
14365	1	22.5	93.75	10	0	0	5	1.25	29.6	11.2	9	0	ET-CF	21.1	5	0	1
14367	1	6.25	97.5	13.75	0	0	2.5	1.25	28.8	10.4	8	0	ET-CF	27.6	8	0	1
14369	1	10	92.5	10	1.25	0	7.5	2.5	28	5.6	4	0	ET-CF	8.5	2	0	1
14372	1	35	98.75	8.75	0	0	2.5	0	27.7	9.4	8	0	ET-CF	27.3	7	0	1
14374	1	8.75	87.5	21.25	1.25	0	3.75	6.25	28.1	9.5	8	2	ET-CF	20.1	5	0	1
14375	1	17.5	67.5	16.25	5	0	5	17.5	28.1	12.3	10	0	ET-CF	39.7	10	0	1
14376	1	31.25	90	20	0	2.5	1.25	5	26.3	11.7	9	0	ET-CF	38.3	9	0	1
14377	1	32.5	72.5	20	3.75	0	1.25	12.5	28.4	13.1	10	0	ET-CF	40.9	9	0	1
14378	1	31.25	76.25	18.75	1.25	3.75	3.75	10	26.2	8.3	7	0	ET-CF	27.5	7	0	1
14379	1	32.5	98.75	15	0	0	2.5	0	28.3	7.6	5	0	ET-CF	20.7	4	0	1
14380	1	12.5	82.5	18.75	0	0	6.25	12.5	32.2	13	11	1	ET-CF	31.5	8	0	1
14381	1	18.75	91.25	11.25	0	0	3.75	2.5	28.3	8.9	7	0	ET-CF	32.3	7	0	1
14382	1	31.25	93.75	31.25	0	0	2.5	5	27.1	10.3	9	0	ET-CF	19.9	5	0	1
14383	1	12.5	86.25	16.25	0	0	1.25	5	29	10.6	8	0	ET-CF	36.2	8	0	1

## Sheet: ETFR weight gain.csv
ID	gday	Weight	pgain	Mother.Weight	Litter.Weight	Pups.Alive	Pups.Dead	survival	Grp
14248	-7	23.9	0.386847	23	7.8	6	1	1	NM-FR
14248	-16	NA	NA	23	7.8	6	1	1	NM-FR
14248	-11	19.8	0.148936	23	7.8	6	1	1	NM-FR
14248	-6	26.1	0.514507	23	7.8	6	1	1	NM-FR
14248	-3	29.9	0.73501	23	7.8	6	1	1	NM-FR
14248	-5	26.8	0.555126	23	7.8	6	1	1	NM-FR
14248	-15	18.6	0.0793037	23	7.8	6	1	1	NM-FR
14248	-17	17.4	0.00967118	23	7.8	6	1	1	NM-FR
14248	-8	23.5	0.363636	23	7.8	6	1	1	NM-FR
14248	-20	NA	NA	23	7.8	6	1	1	NM-FR
14248	-10	20.8	0.206963	23	7.8	6	1	1	NM-FR
14248	-12	19.5	0.131528	23	7.8	6	1	1	NM-FR
14248	-2	31.2	0.810445	23	7.8	6	1	1	NM-FR
14248	-18	17.1	-0.00773694	23	7.8	6	1	1	NM-FR
14248	-14	18.6	0.0793037	23	7.8	6	1	1	NM-FR
14248	-9	NA	NA	23	7.8	6	1	1	NM-FR
14248	-19	17.2	-0.00193424	23	7.8	6	1	1	NM-FR
14248	-13	19.1	0.108317	23	7.8	6	1	1	NM-FR
14248	-1	33	0.914894	23	7.8	6	1	1	NM-FR
14248	-4	28.9	0.676983	23	7.8	6	1	1	NM-FR
14249	-1	39	0.772727	25.5	11	9	0	0	NM-FR
14249	-3	35.6	0.618182	25.5	11	9	0	0	NM-FR
14249	-7	28.7	0.304545	25.5	11	9	0	0	NM-FR
14249	-2	37.7	0.713636	25.5	11	9	0	0	NM-FR
14249	-9	26.2	0.190909	25.5	11	9	0	0	NM-FR
14249	-4	33.7	0.531818	25.5	11	9	0	0	NM-FR
14249	-15	23.1	0.05	25.5	11	9	0	0	NM-FR
14249	-16	22.9	0.0409091	25.5	11	9	0	0	NM-FR
14249	-11	24.6	0.118182	25.5	11	9	0	0	NM-FR
14249	-13	23.7	0.0772727	25.5	11	9	0	0	NM-FR
14249	-10	25.4	0.154545	25.5	11	9	0	0	NM-FR
14249	-14	23.4	0.0636364	25.5	11	9	0	0	NM-FR
14249	-20	21.5	-0.0227273	25.5	11	9	0	0	NM-FR
14249	-8	27	0.227273	25.5	11	9	0	0	NM-FR
14249	-19	NA	NA	25.5	11	9	0	0	NM-FR
14249	-5	32	0.454545	25.5	11	9	0	0	NM-FR
14249	-6	29.7	0.35	25.5	11	9	0	0	NM-FR
14249	-12	NA	NA	25.5	11	9	0	0	NM-FR
14249	-17	22.5	0.0227273	25.5	11	9	0	0	NM-FR
14249	-18	22	0	25.5	11	9	0	0	NM-FR
14251	-2	34.3	0.808436	24.3	9.5	7	1	1	NM-FR
14251	-19	19.1	0.00702988	24.3	9.5	7	1	1	NM-FR
14251	-17	NA	NA	24.3	9.5	7	1	1	NM-FR
14251	-1	35.8	0.887522	24.3	9.5	7	1	1	NM-FR
14251	-18	19.2	0.0123023	24.3	9.5	7	1	1	NM-FR
14251	-13	20.3	0.0702988	24.3	9.5	7	1	1	NM-FR
14251	-15	20	0.0544815	24.3	9.5	7	1	1	NM-FR
14251	-6	27.6	0.455185	24.3	9.5	7	1	1	NM-FR
14251	-3	32.6	0.718805	24.3	9.5	7	1	1	NM-FR
14251	-7	25.7	0.355009	24.3	9.5	7	1	1	NM-FR
14251	-10	NA	NA	24.3	9.5	7	1	1	NM-FR
14251	-12	21	0.107206	24.3	9.5	7	1	1	NM-FR
14251	-20	18.6	-0.0193322	24.3	9.5	7	1	1	NM-FR
14251	-4	30.8	0.623902	24.3	9.5	7	1	1	NM-FR
14251	-9	23.9	0.260105	24.3	9.5	7	1	1	NM-FR
14251	-14	20	0.0544815	24.3	9.5	7	1	1	NM-FR
14251	-16	20	0.0544815	24.3	9.5	7	1	1	NM-FR
14251	-11	21.6	0.13884	24.3	9.5	7	1	1	NM-FR
14251	-8	24.6	0.297012	24.3	9.5	7	1	1	NM-FR
14251	-5	29.1	0.534271	24.3	9.5	7	1	1	NM-FR
14252	-1	39.2	0.966555	25.3	8.8	8	0	0	NM-FR
14252	-12	22.7	0.138796	25.3	8.8	8	0	0	NM-FR
14252	-9	NA	NA	25.3	8.8	8	0	0	NM-FR
14252	-3	35.7	0.79097	25.3	8.8	8	0	0	NM-FR
14252	-13	21.6	0.083612	25.3	8.8	8	0	0	NM-FR
14252	-8	27.7	0.389632	25.3	8.8	8	0	0	NM-FR
14252	-16	NA	NA	25.3	8.8	8	0	0	NM-FR
14252	-14	21.6	0.083612	25.3	8.8	8	0	0	NM-FR
14252	-15	21.3	0.0685619	25.3	8.8	8	0	0	NM-FR
14252	-5	32.6	0.635452	25.3	8.8	8	0	0	NM-FR
14252	-19	20	0.00334448	25.3	8.8	8	0	0	NM-FR
14252	-20	NA	NA	25.3	8.8	8	0	0	NM-FR
14252	-11	23	0.153846	25.3	8.8	8	0	0	NM-FR
14252	-17	20.1	0.0083612	25.3	8.8	8	0	0	NM-FR
14252	-7	28.9	0.449833	25.3	8.8	8	0	0	NM-FR
14252	-6	30.7	0.540134	25.3	8.8	8	0	0	NM-FR
14252	-2	36.9	0.851171	25.3	8.8	8	0	0	NM-FR
14252	-18	19.7	-0.0117057	25.3	8.8	8	0	0	NM-FR
14252	-4	34.1	0.710702	25.3	8.8	8	0	0	NM-FR
14252	-10	24	0.204013	25.3	8.8	8	0	0	NM-FR
14254	-5	29.2	0.547703	23.3	9.8	8	1	0	NM-FR
14254	-18	18.9	0.00176678	23.3	9.8	8	1	0	NM-FR
14254	-4	31.6	0.674912	23.3	9.8	8	1	0	NM-FR
14254	-6	27.7	0.468198	23.3	9.8	8	1	0	NM-FR
14254	-7	26	0.378092	23.3	9.8	8	1	0	NM-FR
14254	-12	NA	NA	23.3	9.8	8	1	0	NM-FR
14254	-9	23.3	0.234982	23.3	9.8	8	1	0	NM-FR
14254	-13	20.4	0.0812721	23.3	9.8	8	1	0	NM-FR
14254	-15	20.1	0.065371	23.3	9.8	8	1	0	NM-FR
14254	-14	20.1	0.065371	23.3	9.8	8	1	0	NM-FR
14254	-2	34.7	0.839223	23.3	9.8	8	1	0	NM-FR
14254	-8	24.4	0.293286	23.3	9.8	8	1	0	NM-FR
14254	-10	22.3	0.181979	23.3	9.8	8	1	0	NM-FR
14254	-1	37.1	0.966431	23.3	9.8	8	1	0	NM-FR
14254	-17	19.4	0.0282686	23.3	9.8	8	1	0	NM-FR
14254	-11	21.5	0.139576	23.3	9.8	8	1	0	NM-FR
14254	-16	19.7	0.0441696	23.3	9.8	8	1	0	NM-FR
14254	-20	18.3	-0.0300353	23.3	9.8	8	1	0	NM-FR
14254	-3	33.1	0.754417	23.3	9.8	8	1	0	NM-FR
14254	-19	NA	NA	23.3	9.8	8	1	0	NM-FR
14255	-6	25.5	0.398537	22.3	9.1	7	0	1	NM-FR
14255	-4	27.9	0.530165	22.3	9.1	7	0	1	NM-FR
14255	-2	31.7	0.738574	22.3	9.1	7	0	1	NM-FR
14255	-17	19	0.0420475	22.3	9.1	7	0	1	NM-FR
14255	-9	22.4	0.228519	22.3	9.1	7	0	1	NM-FR
14255	-10	21.5	0.179159	22.3	9.1	7	0	1	NM-FR
14255	-11	NA	NA	22.3	9.1	7	0	1	NM-FR
14255	-3	30.4	0.667276	22.3	9.1	7	0	1	NM-FR
14255	-18	NA	NA	22.3	9.1	7	0	1	NM-FR
14255	-14	19.5	0.0694698	22.3	9.1	7	0	1	NM-FR
14255	-5	26.1	0.431444	22.3	9.1	7	0	1	NM-FR
14255	-7	24.6	0.349177	22.3	9.1	7	0	1	NM-FR
14255	-16	18.8	0.0310786	22.3	9.1	7	0	1	NM-FR
14255	-19	18	-0.0127971	22.3	9.1	7	0	1	NM-FR
14255	-12	20.3	0.113346	22.3	9.1	7	0	1	NM-FR
14255	-1	32.9	0.804388	22.3	9.1	7	0	1	NM-FR
14255	-8	23.4	0.283364	22.3	9.1	7	0	1	NM-FR
14255	-15	18.8	0.0310786	22.3	9.1	7	0	1	NM-FR
14255	-13	19.5	0.0694698	22.3	9.1	7	0	1	NM-FR
14255	-20	17.7	-0.0292505	22.3	9.1	7	0	1	NM-FR
14256	-20	20.3	-0.00611995	25.5	10.1	8	0	1	NM-FR
14256	-6	30.1	0.473684	25.5	10.1	8	0	1	NM-FR
14256	-9	NA	NA	25.5	10.1	8	0	1	NM-FR
14256	-8	27.8	0.361077	25.5	10.1	8	0	1	NM-FR
14256	-14	22.1	0.0820073	25.5	10.1	8	0	1	NM-FR
14256	-1	39	0.909425	25.5	10.1	8	0	1	NM-FR
14256	-19	20.2	-0.0110159	25.5	10.1	8	0	1	NM-FR
14256	-11	23.1	0.130967	25.5	10.1	8	0	1	NM-FR
14256	-2	37.1	0.816401	25.5	10.1	8	0	1	NM-FR
14256	-3	35.5	0.738066	25.5	10.1	8	0	1	NM-FR
14256	-16	NA	NA	25.5	10.1	8	0	1	NM-FR
14256	-7	29.1	0.424725	25.5	10.1	8	0	1	NM-FR
14256	-10	24	0.175031	25.5	10.1	8	0	1	NM-FR
14256	-15	22.1	0.0820073	25.5	10.1	8	0	1	NM-FR
14256	-17	20.8	0.0183599	25.5	10.1	8	0	1	NM-FR
14256	-13	22.5	0.101591	25.5	10.1	8	0	1	NM-FR
14256	-12	23	0.126071	25.5	10.1	8	0	1	NM-FR
14256	-18	20.4	-0.00122399	25.5	10.1	8	0	1	NM-FR
14256	-5	31.9	0.561812	25.5	10.1	8	0	1	NM-FR
14256	-4	33.5	0.640147	25.5	10.1	8	0	1	NM-FR
14257	-13	22	0.122449	24.9	10.9	9	0	1	NM-FR
14257	-4	33.1	0.688776	24.9	10.9	9	0	1	NM-FR
14257	-6	29.6	0.510204	24.9	10.9	9	0	1	NM-FR
14257	-15	20.9	0.0663265	24.9	10.9	9	0	1	NM-FR
14257	-14	21.6	0.102041	24.9	10.9	9	0	1	NM-FR
14257	-17	20.2	0.0306122	24.9	10.9	9	0	1	NM-FR
14257	-9	25.5	0.30102	24.9	10.9	9	0	1	NM-FR
14257	-16	20.9	0.0663265	24.9	10.9	9	0	1	NM-FR
14257	-18	NA	NA	24.9	10.9	9	0	1	NM-FR
14257	-10	24.3	0.239796	24.9	10.9	9	0	1	NM-FR
14257	-3	35.1	0.790816	24.9	10.9	9	0	1	NM-FR
14257	-8	26.6	0.357143	24.9	10.9	9	0	1	NM-FR
14257	-5	31.4	0.602041	24.9	10.9	9	0	1	NM-FR
14257	-7	28.1	0.433673	24.9	10.9	9	0	1	NM-FR
14257	-11	NA	NA	24.9	10.9	9	0	1	NM-FR
14257	-20	19.2	-0.0204082	24.9	10.9	9	0	1	NM-FR
14257	-1	38.5	0.964286	24.9	10.9	9	0	1	NM-FR
14257	-19	19.4	-0.0102041	24.9	10.9	9	0	1	NM-FR
14257	-2	37.1	0.892857	24.9	10.9	9	0	1	NM-FR
14257	-12	22.6	0.153061	24.9	10.9	9	0	1	NM-FR
14258	-6	29.1	0.457429	25.4	11.8	10	1	0	NM-FR
14258	-12	21.6	0.081803	25.4	11.8	10	1	0	NM-FR
14258	-2	37.4	0.873122	25.4	11.8	10	1	0	NM-FR
14258	-14	20.9	0.0467446	25.4	11.8	10	1	0	NM-FR
14258	-19	19.7	-0.0133556	25.4	11.8	10	1	0	NM-FR
14258	-11	21.7	0.0868114	25.4	11.8	10	1	0	NM-FR
14258	-13	21	0.0517529	25.4	11.8	10	1	0	NM-FR
14258	-10	22.5	0.126878	25.4	11.8	10	1	0	NM-FR
14258	-5	30.8	0.542571	25.4	11.8	10	1	0	NM-FR
14258	-7	27.2	0.36227	25.4	11.8	10	1	0	NM-FR
14258	-8	26.2	0.312187	25.4	11.8	10	1	0	NM-FR
14258	-1	39.6	0.983306	25.4	11.8	10	1	0	NM-FR
14258	-16	NA	NA	25.4	11.8	10	1	0	NM-FR
14258	-4	33.1	0.657763	25.4	11.8	10	1	0	NM-FR
14258	-15	21.3	0.066778	25.4	11.8	10	1	0	NM-FR
14258	-9	NA	NA	25.4	11.8	10	1	0	NM-FR
14258	-17	20.3	0.0166945	25.4	11.8	10	1	0	NM-FR
14258	-3	35.4	0.772955	25.4	11.8	10	1	0	NM-FR
14258	-18	19.9	-0.0033389	25.4	11.8	10	1	0	NM-FR
14258	-20	NA	NA	25.4	11.8	10	1	0	NM-FR
14259	-12	NA	NA	24.2	7.8	6	0	1	NM-FR
14259	-4	30.5	0.504934	24.2	7.8	6	0	1	NM-FR
14259	-14	21.3	0.0509868	24.2	7.8	6	0	1	NM-FR
14259	-18	20.3	0.00164474	24.2	7.8	6	0	1	NM-FR
14259	-5	29	0.430921	24.2	7.8	6	0	1	NM-FR
14259	-16	20.6	0.0164474	24.2	7.8	6	0	1	NM-FR
14259	-20	20	-0.0131579	24.2	7.8	6	0	1	NM-FR
14259	-17	20.5	0.0115132	24.2	7.8	6	0	1	NM-FR
14259	-15	21.3	0.0509868	24.2	7.8	6	0	1	NM-FR
14259	-19	NA	NA	24.2	7.8	6	0	1	NM-FR
14259	-8	25.4	0.253289	24.2	7.8	6	0	1	NM-FR
14259	-3	32.2	0.588816	24.2	7.8	6	0	1	NM-FR
14259	-9	23.6	0.164474	24.2	7.8	6	0	1	NM-FR
14259	-10	23.2	0.144737	24.2	7.8	6	0	1	NM-FR
14259	-11	22.9	0.129934	24.2	7.8	6	0	1	NM-FR
14259	-2	33	0.628289	24.2	7.8	6	0	1	NM-FR
14259	-6	27.1	0.337171	24.2	7.8	6	0	1	NM-FR
14259	-13	21.7	0.0707237	24.2	7.8	6	0	1	NM-FR
14259	-7	26.5	0.307566	24.2	7.8	6	0	1	NM-FR
14259	-1	34.8	0.717105	24.2	7.8	6	0	1	NM-FR
14260	-6	28	0.344	24.6	9.2	7	0	1	NM-FR
14260	-4	31	0.488	24.6	9.2	7	0	1	NM-FR
14260	-8	25.7	0.2336	24.6	9.2	7	0	1	NM-FR
14260	-17	21.3	0.0224	24.6	9.2	7	0	1	NM-FR
14260	-13	22.1	0.0608	24.6	9.2	7	0	1	NM-FR
14260	-3	32.8	0.5744	24.6	9.2	7	0	1	NM-FR
14260	-14	22.2	0.0656	24.6	9.2	7	0	1	NM-FR
14260	-9	24.5	0.176	24.6	9.2	7	0	1	NM-FR
14260	-10	23.6	0.1328	24.6	9.2	7	0	1	NM-FR
14260	-12	NA	NA	24.6	9.2	7	0	1	NM-FR
14260	-7	27.1	0.3008	24.6	9.2	7	0	1	NM-FR
14260	-18	20.7	-0.0064	24.6	9.2	7	0	1	NM-FR
14260	-2	34.2	0.6416	24.6	9.2	7	0	1	NM-FR
14260	-5	30	0.44	24.6	9.2	7	0	1	NM-FR
14260	-15	21.8	0.0464	24.6	9.2	7	0	1	NM-FR
14260	-16	21.7	0.0416	24.6	9.2	7	0	1	NM-FR
14260	-11	23	0.104	24.6	9.2	7	0	1	NM-FR
14260	-20	20.5	-0.016	24.6	9.2	7	0	1	NM-FR
14260	-1	35.7	0.7136	24.6	9.2	7	0	1	NM-FR
14260	-19	NA	NA	24.6	9.2	7	0	1	NM-FR
14261	-15	22.2	0.0638978	26	12.3	10	0	1	NM-FR
14261	-13	22.5	0.0782748	26	12.3	10	0	1	NM-FR
14261	-19	20.6	-0.0127796	26	12.3	10	0	1	NM-FR
14261	-20	NA	NA	26	12.3	10	0	1	NM-FR
14261	-1	40.2	0.926518	26	12.3	10	0	1	NM-FR
14261	-5	32.3	0.547923	26	12.3	10	0	1	NM-FR
14261	-18	20.8	-0.00319489	26	12.3	10	0	1	NM-FR
14261	-6	30.6	0.466454	26	12.3	10	0	1	NM-FR
14261	-14	22.3	0.0686901	26	12.3	10	0	1	NM-FR
14261	-4	34.6	0.658147	26	12.3	10	0	1	NM-FR
14261	-10	25	0.198083	26	12.3	10	0	1	NM-FR
14261	-12	23.2	0.111821	26	12.3	10	0	1	NM-FR
14261	-3	36.1	0.730032	26	12.3	10	0	1	NM-FR
14261	-2	38	0.821086	26	12.3	10	0	1	NM-FR
14261	-16	NA	NA	26	12.3	10	0	1	NM-FR
14261	-8	27.7	0.327476	26	12.3	10	0	1	NM-FR
14261	-7	29.2	0.399361	26	12.3	10	0	1	NM-FR
14261	-17	21.2	0.0159744	26	12.3	10	0	1	NM-FR
14261	-11	23.7	0.135783	26	12.3	10	0	1	NM-FR
14261	-9	NA	NA	26	12.3	10	0	1	NM-FR
14262	-19	20.4	0.00492611	22.8	8.9	7	0	0	NM-FR
14262	-5	30.1	0.482759	22.8	8.9	7	0	0	NM-FR
14262	-13	NA	NA	22.8	8.9	7	0	0	NM-FR
14262	-11	22.9	0.128079	22.8	8.9	7	0	0	NM-FR
14262	-20	NA	NA	22.8	8.9	7	0	0	NM-FR
14262	-1	35.1	0.729064	22.8	8.9	7	0	0	NM-FR
14262	-16	20.7	0.0197044	22.8	8.9	7	0	0	NM-FR
14262	-3	32.6	0.605911	22.8	8.9	7	0	0	NM-FR
14262	-12	22.5	0.108374	22.8	8.9	7	0	0	NM-FR
14262	-8	25.8	0.270936	22.8	8.9	7	0	0	NM-FR
14262	-10	23.2	0.142857	22.8	8.9	7	0	0	NM-FR
14262	-14	21.4	0.0541872	22.8	8.9	7	0	0	NM-FR
14262	-7	26.7	0.315271	22.8	8.9	7	0	0	NM-FR
14262	-9	24.8	0.221675	22.8	8.9	7	0	0	NM-FR
14262	-17	20.2	-0.00492611	22.8	8.9	7	0	0	NM-FR
14262	-6	NA	NA	22.8	8.9	7	0	0	NM-FR
14262	-18	20.3	0	22.8	8.9	7	0	0	NM-FR
14262	-2	34.3	0.689655	22.8	8.9	7	0	0	NM-FR
14262	-4	31.1	0.53202	22.8	8.9	7	0	0	NM-FR
14262	-15	21	0.0344828	22.8	8.9	7	0	0	NM-FR
14264	-11	23.3	0.157285	25	10	8	0	0	NM-FR
14264	-6	29.2	0.450331	25	10	8	0	0	NM-FR
14264	-14	22.1	0.0976821	25	10	8	0	0	NM-FR
14264	-13	22.6	0.122517	25	10	8	0	0	NM-FR
14264	-20	20	-0.00662252	25	10	8	0	0	NM-FR
14264	-9	25.7	0.27649	25	10	8	0	0	NM-FR
14264	-10	NA	NA	25	10	8	0	0	NM-FR
14264	-3	34.5	0.713576	25	10	8	0	0	NM-FR
14264	-1	37.8	0.877483	25	10	8	0	0	NM-FR
14264	-2	36.9	0.832781	25	10	8	0	0	NM-FR
14264	-4	32.7	0.624172	25	10	8	0	0	NM-FR
14264	-15	21.4	0.0629139	25	10	8	0	0	NM-FR
14264	-12	22.9	0.137417	25	10	8	0	0	NM-FR
14264	-7	28.5	0.415563	25	10	8	0	0	NM-FR
14264	-8	26.6	0.321192	25	10	8	0	0	NM-FR
14264	-18	20.5	0.0182119	25	10	8	0	0	NM-FR
14264	-16	21.1	0.0480132	25	10	8	0	0	NM-FR
14264	-17	NA	NA	25	10	8	0	0	NM-FR
14264	-5	31.1	0.544702	25	10	8	0	0	NM-FR
14264	-19	19.9	-0.0115894	25	10	8	0	0	NM-FR
14265	-9	26.2	0.275974	26.3	10.8	9	0	0	NM-FR
14265	-10	25	0.217532	26.3	10.8	9	0	0	NM-FR
14265	-4	34.3	0.670455	26.3	10.8	9	0	0	NM-FR
14265	-3	36.3	0.767857	26.3	10.8	9	0	0	NM-FR
14265	-11	NA	NA	26.3	10.8	9	0	0	NM-FR
14265	-14	22.1	0.0762987	26.3	10.8	9	0	0	NM-FR
14265	-19	20.3	-0.0113636	26.3	10.8	9	0	0	NM-FR
14265	-8	27.5	0.339286	26.3	10.8	9	0	0	NM-FR
14265	-12	22.6	0.100649	26.3	10.8	9	0	0	NM-FR
14265	-15	21.5	0.0470779	26.3	10.8	9	0	0	NM-FR
14265	-13	22.6	0.100649	26.3	10.8	9	0	0	NM-FR
14265	-20	20.1	-0.0211039	26.3	10.8	9	0	0	NM-FR
14265	-5	NA	NA	26.3	10.8	9	0	0	NM-FR
14265	-7	28.2	0.373377	26.3	10.8	9	0	0	NM-FR
14265	-17	21.2	0.0324675	26.3	10.8	9	0	0	NM-FR
14265	-16	21.5	0.0470779	26.3	10.8	9	0	0	NM-FR
14265	-18	NA	NA	26.3	10.8	9	0	0	NM-FR
14265	-6	30.4	0.480519	26.3	10.8	9	0	0	NM-FR
14265	-1	40.4	0.967532	26.3	10.8	9	0	0	NM-FR
14265	-2	38.6	0.87987	26.3	10.8	9	0	0	NM-FR
14266	-13	22.3	0.109453	24.8	10.6	8	0	1	NM-FR
14266	-16	NA	NA	24.8	10.6	8	0	1	NM-FR
14266	-12	23	0.144279	24.8	10.6	8	0	1	NM-FR
14266	-3	34.6	0.721393	24.8	10.6	8	0	1	NM-FR
14266	-5	30.4	0.512438	24.8	10.6	8	0	1	NM-FR
14266	-17	20.6	0.0248756	24.8	10.6	8	0	1	NM-FR
14266	-8	26.5	0.318408	24.8	10.6	8	0	1	NM-FR
14266	-2	36.4	0.810945	24.8	10.6	8	0	1	NM-FR
14266	-6	28.8	0.432836	24.8	10.6	8	0	1	NM-FR
14266	-14	21.9	0.0895522	24.8	10.6	8	0	1	NM-FR
14266	-15	21.7	0.079602	24.8	10.6	8	0	1	NM-FR
14266	-11	23.3	0.159204	24.8	10.6	8	0	1	NM-FR
14266	-4	32.4	0.61194	24.8	10.6	8	0	1	NM-FR
14266	-9	NA	NA	24.8	10.6	8	0	1	NM-FR
14266	-10	23.7	0.179104	24.8	10.6	8	0	1	NM-FR
14266	-18	20.3	0.00995025	24.8	10.6	8	0	1	NM-FR
14266	-1	37.3	0.855721	24.8	10.6	8	0	1	NM-FR
14266	-7	27.6	0.373134	24.8	10.6	8	0	1	NM-FR
14266	-19	20	-0.00497512	24.8	10.6	8	0	1	NM-FR
14266	-20	19.5	-0.0298507	24.8	10.6	8	0	1	NM-FR
14267	-20	18.9	-0.0340716	25.5	9.5	7	0	1	NM-FR
14267	-19	19.6	0.00170358	25.5	9.5	7	0	1	NM-FR
14267	-3	33.6	0.717206	25.5	9.5	7	0	1	NM-FR
14267	-13	21.8	0.11414	25.5	9.5	7	0	1	NM-FR
14267	-10	24.8	0.267462	25.5	9.5	7	0	1	NM-FR
14267	-4	31.9	0.630324	25.5	9.5	7	0	1	NM-FR
14267	-11	NA	NA	25.5	9.5	7	0	1	NM-FR
14267	-12	22.8	0.165247	25.5	9.5	7	0	1	NM-FR
14267	-17	20.2	0.032368	25.5	9.5	7	0	1	NM-FR
14267	-2	35.1	0.793867	25.5	9.5	7	0	1	NM-FR
14267	-18	NA	NA	25.5	9.5	7	0	1	NM-FR
14267	-5	NA	NA	25.5	9.5	7	0	1	NM-FR
14267	-1	36.5	0.865417	25.5	9.5	7	0	1	NM-FR
14267	-9	25.6	0.308348	25.5	9.5	7	0	1	NM-FR
14267	-6	29.5	0.507666	25.5	9.5	7	0	1	NM-FR
14267	-7	27.6	0.410562	25.5	9.5	7	0	1	NM-FR
14267	-14	21.3	0.088586	25.5	9.5	7	0	1	NM-FR
14267	-16	20.6	0.0528109	25.5	9.5	7	0	1	NM-FR
14267	-15	20.7	0.0579216	25.5	9.5	7	0	1	NM-FR
14267	-8	26.8	0.369676	25.5	9.5	7	0	1	NM-FR
14268	-12	NA	NA	29.6	9.2	6	1	1	NM-FR
14268	-7	31.4	0.531707	29.6	9.2	6	1	1	NM-FR
14268	-3	39.4	0.921951	29.6	9.2	6	1	1	NM-FR
14268	-4	37.2	0.814634	29.6	9.2	6	1	1	NM-FR
14268	-6	NA	NA	29.6	9.2	6	1	1	NM-FR
14268	-13	23.1	0.126829	29.6	9.2	6	1	1	NM-FR
14268	-19	NA	NA	29.6	9.2	6	1	1	NM-FR
14268	-2	41.4	1.01951	29.6	9.2	6	1	1	NM-FR
14268	-8	30	0.463415	29.6	9.2	6	1	1	NM-FR
14268	-11	25.2	0.229268	29.6	9.2	6	1	1	NM-FR
14268	-1	42.1	1.05366	29.6	9.2	6	1	1	NM-FR
14268	-16	21.2	0.0341463	29.6	9.2	6	1	1	NM-FR
14268	-5	34.7	0.692683	29.6	9.2	6	1	1	NM-FR
14268	-20	19.8	-0.0341463	29.6	9.2	6	1	1	NM-FR
14268	-15	22.3	0.0878049	29.6	9.2	6	1	1	NM-FR
14268	-18	20.8	0.0146341	29.6	9.2	6	1	1	NM-FR
14268	-14	23.2	0.131707	29.6	9.2	6	1	1	NM-FR
14268	-17	20.9	0.0195122	29.6	9.2	6	1	1	NM-FR
14268	-9	28	0.365854	29.6	9.2	6	1	1	NM-FR
14268	-10	26.4	0.287805	29.6	9.2	6	1	1	NM-FR
14269	-10	25	0.131222	26.2	10.5	8	0	1	NM-FR
14269	-13	23.8	0.0769231	26.2	10.5	8	0	1	NM-FR
14269	-17	22.4	0.0135747	26.2	10.5	8	0	1	NM-FR
14269	-5	31.4	0.420814	26.2	10.5	8	0	1	NM-FR
14269	-15	23.4	0.0588235	26.2	10.5	8	0	1	NM-FR
14269	-3	NA	NA	26.2	10.5	8	0	1	NM-FR
14269	-11	24.2	0.0950226	26.2	10.5	8	0	1	NM-FR
14269	-12	23.7	0.0723982	26.2	10.5	8	0	1	NM-FR
14269	-19	21.8	-0.0135747	26.2	10.5	8	0	1	NM-FR
14269	-1	37.8	0.710407	26.2	10.5	8	0	1	NM-FR
14269	-2	36.3	0.642534	26.2	10.5	8	0	1	NM-FR
14269	-7	28.3	0.280543	26.2	10.5	8	0	1	NM-FR
14269	-14	23.4	0.0588235	26.2	10.5	8	0	1	NM-FR
14269	-16	NA	NA	26.2	10.5	8	0	1	NM-FR
14269	-6	29.8	0.348416	26.2	10.5	8	0	1	NM-FR
14269	-4	33.6	0.520362	26.2	10.5	8	0	1	NM-FR
14269	-8	27.5	0.244344	26.2	10.5	8	0	1	NM-FR
14269	-9	NA	NA	26.2	10.5	8	0	1	NM-FR
14269	-18	22.1	0	26.2	10.5	8	0	1	NM-FR
14269	-20	NA	NA	26.2	10.5	8	0	1	NM-FR
14270	-4	34.7	0.61646	27	11.1	8	0	1	NM-FR
14270	-5	32.5	0.513975	27	11.1	8	0	1	NM-FR
14270	-13	23.1	0.076087	27	11.1	8	0	1	NM-FR
14270	-18	21.6	0.00621118	27	11.1	8	0	1	NM-FR
14270	-9	26.6	0.23913	27	11.1	8	0	1	NM-FR
14270	-1	39.5	0.840062	27	11.1	8	0	1	NM-FR
14270	-16	22.1	0.0295031	27	11.1	8	0	1	NM-FR
14270	-20	21.2	-0.0124224	27	11.1	8	0	1	NM-FR
14270	-8	27.5	0.281056	27	11.1	8	0	1	NM-FR
14270	-15	22.2	0.0341615	27	11.1	8	0	1	NM-FR
14270	-11	24.4	0.136646	27	11.1	8	0	1	NM-FR
14270	-14	23	0.0714286	27	11.1	8	0	1	NM-FR
14270	-3	35.7	0.663043	27	11.1	8	0	1	NM-FR
14270	-10	25.1	0.169255	27	11.1	8	0	1	NM-FR
14270	-2	38.4	0.78882	27	11.1	8	0	1	NM-FR
14270	-19	NA	NA	27	11.1	8	0	1	NM-FR
14270	-17	21.6	0.00621118	27	11.1	8	0	1	NM-FR
14270	-7	28.8	0.341615	27	11.1	8	0	1	NM-FR
14270	-12	NA	NA	27	11.1	8	0	1	NM-FR
14270	-6	30.2	0.406832	27	11.1	8	0	1	NM-FR
14271	-1	39.5	0.835075	26.5	10.4	8	0	1	NM-FR
14271	-15	NA	NA	26.5	10.4	8	0	1	NM-FR
14271	-16	21.6	0.00348432	26.5	10.4	8	0	1	NM-FR
14271	-3	36.2	0.681765	26.5	10.4	8	0	1	NM-FR
14271	-19	21.3	-0.010453	26.5	10.4	8	0	1	NM-FR
14271	-2	38.6	0.793264	26.5	10.4	8	0	1	NM-FR
14271	-7	29.4	0.365854	26.5	10.4	8	0	1	NM-FR
14271	-18	21.4	-0.0058072	26.5	10.4	8	0	1	NM-FR
14271	-6	31.3	0.454123	26.5	10.4	8	0	1	NM-FR
14271	-17	21.9	0.0174216	26.5	10.4	8	0	1	NM-FR
14271	-9	26.1	0.212544	26.5	10.4	8	0	1	NM-FR
14271	-8	NA	NA	26.5	10.4	8	0	1	NM-FR
14271	-20	21.5	-0.00116144	26.5	10.4	8	0	1	NM-FR
14271	-5	32.3	0.500581	26.5	10.4	8	0	1	NM-FR
14271	-11	23.7	0.101045	26.5	10.4	8	0	1	NM-FR
14271	-10	24.4	0.133566	26.5	10.4	8	0	1	NM-FR
14271	-4	34.5	0.602787	26.5	10.4	8	0	1	NM-FR
14271	-12	23.8	0.105691	26.5	10.4	8	0	1	NM-FR
14271	-13	23.4	0.087108	26.5	10.4	8	0	1	NM-FR
14271	-14	22.5	0.0452962	26.5	10.4	8	0	1	NM-FR
14272	-14	24.7	0.117647	27.1	10	8	1	1	NM-FR
14272	-13	25.1	0.135747	27.1	10	8	1	1	NM-FR
14272	-3	36	0.628959	27.1	10	8	1	1	NM-FR
14272	-9	NA	NA	27.1	10	8	1	1	NM-FR
14272	-10	26	0.176471	27.1	10	8	1	1	NM-FR
14272	-11	26	0.176471	27.1	10	8	1	1	NM-FR
14272	-15	24	0.0859729	27.1	10	8	1	1	NM-FR
14272	-18	22.1	0	27.1	10	8	1	1	NM-FR
14272	-8	27.9	0.262443	27.1	10	8	1	1	NM-FR
14272	-2	37.9	0.714932	27.1	10	8	1	1	NM-FR
14272	-12	25.3	0.144796	27.1	10	8	1	1	NM-FR
14272	-16	NA	NA	27.1	10	8	1	1	NM-FR
14272	-17	22.8	0.0316742	27.1	10	8	1	1	NM-FR
14272	-1	39.3	0.778281	27.1	10	8	1	1	NM-FR
14272	-4	34.3	0.552036	27.1	10	8	1	1	NM-FR
14272	-6	30.6	0.384615	27.1	10	8	1	1	NM-FR
14272	-20	21.7	-0.0180995	27.1	10	8	1	1	NM-FR
14272	-5	31.9	0.443439	27.1	10	8	1	1	NM-FR
14272	-19	21.8	-0.0135747	27.1	10	8	1	1	NM-FR
14272	-7	29.5	0.334842	27.1	10	8	1	1	NM-FR
14274	-2	34.1	0.771429	24.2	7.6	6	1	0	NM-FR
14274	-4	30.4	0.579221	24.2	7.6	6	1	0	NM-FR
14274	-10	22.8	0.184416	24.2	7.6	6	1	0	NM-FR
14274	-11	22.4	0.163636	24.2	7.6	6	1	0	NM-FR
14274	-1	36.1	0.875325	24.2	7.6	6	1	0	NM-FR
14274	-17	19.7	0.0233766	24.2	7.6	6	1	0	NM-FR
14274	-5	29.3	0.522078	24.2	7.6	6	1	0	NM-FR
14274	-12	21.8	0.132468	24.2	7.6	6	1	0	NM-FR
14274	-14	20.8	0.0805195	24.2	7.6	6	1	0	NM-FR
14274	-15	20.9	0.0857143	24.2	7.6	6	1	0	NM-FR
14274	-20	18.8	-0.0233766	24.2	7.6	6	1	0	NM-FR
14274	-13	21.5	0.116883	24.2	7.6	6	1	0	NM-FR
14274	-8	25.4	0.319481	24.2	7.6	6	1	0	NM-FR
14274	-16	NA	NA	24.2	7.6	6	1	0	NM-FR
14274	-19	19.3	0.0025974	24.2	7.6	6	1	0	NM-FR
14274	-6	27.6	0.433766	24.2	7.6	6	1	0	NM-FR
14274	-9	NA	NA	24.2	7.6	6	1	0	NM-FR
14274	-18	19.2	-0.0025974	24.2	7.6	6	1	0	NM-FR
14274	-7	26.2	0.361039	24.2	7.6	6	1	0	NM-FR
14274	-3	32.5	0.688312	24.2	7.6	6	1	0	NM-FR
14275	-16	19.7	0.0944444	22.8	9.7	8	0	1	NM-FR
14275	-1	34.2	0.9	22.8	9.7	8	0	1	NM-FR
14275	-19	18.2	0.0111111	22.8	9.7	8	0	1	NM-FR
14275	-8	23.5	0.305556	22.8	9.7	8	0	1	NM-FR
14275	-13	19.9	0.105556	22.8	9.7	8	0	1	NM-FR
14275	-17	NA	NA	22.8	9.7	8	0	1	NM-FR
14275	-7	25.4	0.411111	22.8	9.7	8	0	1	NM-FR
14275	-9	23.3	0.294444	22.8	9.7	8	0	1	NM-FR
14275	-20	17.9	-0.00555556	22.8	9.7	8	0	1	NM-FR
14275	-2	33	0.833333	22.8	9.7	8	0	1	NM-FR
14275	-3	31.2	0.733333	22.8	9.7	8	0	1	NM-FR
14275	-11	21	0.166667	22.8	9.7	8	0	1	NM-FR
14275	-14	19.9	0.105556	22.8	9.7	8	0	1	NM-FR
14275	-18	17.9	-0.00555556	22.8	9.7	8	0	1	NM-FR
14275	-10	NA	NA	22.8	9.7	8	0	1	NM-FR
14275	-12	20.3	0.127778	22.8	9.7	8	0	1	NM-FR
14275	-15	19.4	0.0777778	22.8	9.7	8	0	1	NM-FR
14275	-4	29.7	0.65	22.8	9.7	8	0	1	NM-FR
14275	-5	28.1	0.561111	22.8	9.7	8	0	1	NM-FR
14275	-6	26.6	0.477778	22.8	9.7	8	0	1	NM-FR
14276	-3	33.2	0.729167	24.1	11.2	9	0	1	NM-FR
14276	-13	20.7	0.078125	24.1	11.2	9	0	1	NM-FR
14276	-4	32	0.666667	24.1	11.2	9	0	1	NM-FR
14276	-19	19.4	0.0104167	24.1	11.2	9	0	1	NM-FR
14276	-20	19.2	0	24.1	11.2	9	0	1	NM-FR
14276	-12	20.8	0.0833333	24.1	11.2	9	0	1	NM-FR
14276	-8	24.8	0.291667	24.1	11.2	9	0	1	NM-FR
14276	-2	35.6	0.854167	24.1	11.2	9	0	1	NM-FR
14276	-9	23.8	0.239583	24.1	11.2	9	0	1	NM-FR
14276	-10	22.2	0.15625	24.1	11.2	9	0	1	NM-FR
14276	-14	NA	NA	24.1	11.2	9	0	1	NM-FR
14276	-7	NA	NA	24.1	11.2	9	0	1	NM-FR
14276	-6	28.2	0.46875	24.1	11.2	9	0	1	NM-FR
14276	-17	19.1	-0.00520833	24.1	11.2	9	0	1	NM-FR
14276	-15	20	0.0416667	24.1	11.2	9	0	1	NM-FR
14276	-18	19.1	-0.00520833	24.1	11.2	9	0	1	NM-FR
14276	-11	21.6	0.125	24.1	11.2	9	0	1	NM-FR
14276	-1	37.5	0.953125	24.1	11.2	9	0	1	NM-FR
14276	-16	19.6	0.0208333	24.1	11.2	9	0	1	NM-FR
14276	-5	30.1	0.567708	24.1	11.2	9	0	1	NM-FR
14279	-17	NA	NA	24.1	7.5	6	1	1	NM-FR
14279	-9	23.7	0.232236	24.1	7.5	6	1	1	NM-FR
14279	-20	19.2	-0.0017331	24.1	7.5	6	1	1	NM-FR
14279	-19	19.3	0.0034662	24.1	7.5	6	1	1	NM-FR
14279	-10	NA	NA	24.1	7.5	6	1	1	NM-FR
14279	-1	34.8	0.809359	24.1	7.5	6	1	1	NM-FR
14279	-8	24.7	0.284229	24.1	7.5	6	1	1	NM-FR
14279	-14	20	0.0398614	24.1	7.5	6	1	1	NM-FR
14279	-7	26.1	0.357019	24.1	7.5	6	1	1	NM-FR
14279	-2	33.2	0.72617	24.1	7.5	6	1	1	NM-FR
14279	-3	31.9	0.658579	24.1	7.5	6	1	1	NM-FR
14279	-5	28.5	0.481802	24.1	7.5	6	1	1	NM-FR
14279	-18	19.2	-0.0017331	24.1	7.5	6	1	1	NM-FR
14279	-15	19.8	0.0294627	24.1	7.5	6	1	1	NM-FR
14279	-4	NA	NA	24.1	7.5	6	1	1	NM-FR
14279	-6	27.4	0.42461	24.1	7.5	6	1	1	NM-FR
14279	-11	22.1	0.149047	24.1	7.5	6	1	1	NM-FR
14279	-13	20.4	0.0606586	24.1	7.5	6	1	1	NM-FR
14279	-16	19.9	0.034662	24.1	7.5	6	1	1	NM-FR
14279	-12	21	0.0918544	24.1	7.5	6	1	1	NM-FR
14281	-20	20.8	-0.0173228	24.8	10	8	0	0	NM-FR
14281	-10	25	0.181102	24.8	10	8	0	0	NM-FR
14281	-12	23.2	0.096063	24.8	10	8	0	0	NM-FR
14281	-7	27.9	0.31811	24.8	10	8	0	0	NM-FR
14281	-8	25	0.181102	24.8	10	8	0	0	NM-FR
14281	-13	22.2	0.0488189	24.8	10	8	0	0	NM-FR
14281	-15	22	0.0393701	24.8	10	8	0	0	NM-FR
14281	-1	37.2	0.75748	24.8	10	8	0	0	NM-FR
14281	-3	34.5	0.629921	24.8	10	8	0	0	NM-FR
14281	-6	29.4	0.388976	24.8	10	8	0	0	NM-FR
14281	-19	21	-0.00787402	24.8	10	8	0	0	NM-FR
14281	-9	25.8	0.218898	24.8	10	8	0	0	NM-FR
14281	-18	NA	NA	24.8	10	8	0	0	NM-FR
14281	-4	32.8	0.549606	24.8	10	8	0	0	NM-FR
14281	-11	NA	NA	24.8	10	8	0	0	NM-FR
14281	-16	22	0.0393701	24.8	10	8	0	0	NM-FR
14281	-14	21.8	0.0299213	24.8	10	8	0	0	NM-FR
14281	-2	35.8	0.691339	24.8	10	8	0	0	NM-FR
14281	-17	21.7	0.0251969	24.8	10	8	0	0	NM-FR
14281	-5	NA	NA	24.8	10	8	0	0	NM-FR
14285	-10	23.8	0.133333	23.9	9.7	8	0	0	NM-FR
14285	-17	21.1	0.0047619	23.9	9.7	8	0	0	NM-FR
14285	-11	23.5	0.119048	23.9	9.7	8	0	0	NM-FR
14285	-15	21.9	0.0428571	23.9	9.7	8	0	0	NM-FR
14285	-1	36.1	0.719048	23.9	9.7	8	0	0	NM-FR
14285	-20	20.8	-0.00952381	23.9	9.7	8	0	0	NM-FR
14285	-13	22.6	0.0761905	23.9	9.7	8	0	0	NM-FR
14285	-19	NA	NA	23.9	9.7	8	0	0	NM-FR
14285	-16	21.4	0.0190476	23.9	9.7	8	0	0	NM-FR
14285	-8	25.5	0.214286	23.9	9.7	8	0	0	NM-FR
14285	-4	31.6	0.504762	23.9	9.7	8	0	0	NM-FR
14285	-14	22.1	0.052381	23.9	9.7	8	0	0	NM-FR
14285	-9	25.3	0.204762	23.9	9.7	8	0	0	NM-FR
14285	-18	21.1	0.0047619	23.9	9.7	8	0	0	NM-FR
14285	-6	28.3	0.347619	23.9	9.7	8	0	0	NM-FR
14285	-12	NA	NA	23.9	9.7	8	0	0	NM-FR
14285	-2	34.7	0.652381	23.9	9.7	8	0	0	NM-FR
14285	-5	29.8	0.419048	23.9	9.7	8	0	0	NM-FR
14285	-3	33.2	0.580952	23.9	9.7	8	0	0	NM-FR
14285	-7	26.8	0.27619	23.9	9.7	8	0	0	NM-FR
14286	-9	28.1	0.267669	24	1.3	1	4	0	NM-FR
14286	-11	25.7	0.159398	24	1.3	1	4	0	NM-FR
14286	-10	26.6	0.2	24	1.3	1	4	0	NM-FR
14286	-12	NA	NA	24	1.3	1	4	0	NM-FR
14286	-3	33.1	0.493233	24	1.3	1	4	0	NM-FR
14286	-19	NA	NA	24	1.3	1	4	0	NM-FR
14286	-8	28.4	0.281203	24	1.3	1	4	0	NM-FR
14286	-6	29.8	0.344361	24	1.3	1	4	0	NM-FR
14286	-14	23.8	0.0736842	24	1.3	1	4	0	NM-FR
14286	-16	22.9	0.0330827	24	1.3	1	4	0	NM-FR
14286	-18	22.4	0.0105263	24	1.3	1	4	0	NM-FR
14286	-13	24.5	0.105263	24	1.3	1	4	0	NM-FR
14286	-4	32.2	0.452632	24	1.3	1	4	0	NM-FR
14286	-20	21.5	-0.0300752	24	1.3	1	4	0	NM-FR
14286	-2	34.5	0.556391	24	1.3	1	4	0	NM-FR
14286	-1	35	0.578947	24	1.3	1	4	0	NM-FR
14286	-15	23	0.037594	24	1.3	1	4	0	NM-FR
14286	-7	29.3	0.321805	24	1.3	1	4	0	NM-FR
14286	-5	31	0.398496	24	1.3	1	4	0	NM-FR
14286	-17	22.6	0.0195489	24	1.3	1	4	0	NM-FR
14288	-2	38.5	0.713014	35.8	2.3	2	0	0	NM-CF
14288	-13	24.2	0.0767519	35.8	2.3	2	0	0	NM-CF
14288	-5	32.4	0.441602	35.8	2.3	2	0	0	NM-CF
14288	-11	24.5	0.0901001	35.8	2.3	2	0	0	NM-CF
14288	-14	24	0.0678532	35.8	2.3	2	0	0	NM-CF
14288	-3	36.5	0.624027	35.8	2.3	2	0	0	NM-CF
14288	-10	25.5	0.134594	35.8	2.3	2	0	0	NM-CF
14288	-6	30.3	0.348165	35.8	2.3	2	0	0	NM-CF
14288	-18	22.6	0.00556174	35.8	2.3	2	0	0	NM-CF
14288	-9	NA	NA	35.8	2.3	2	0	0	NM-CF
14288	-1	39.4	0.753059	35.8	2.3	2	0	0	NM-CF
14288	-12	24.6	0.0945495	35.8	2.3	2	0	0	NM-CF
14288	-4	NA	NA	35.8	2.3	2	0	0	NM-CF
14288	-20	22.1	-0.0166852	35.8	2.3	2	0	0	NM-CF
14288	-7	29.3	0.303671	35.8	2.3	2	0	0	NM-CF
14288	-16	NA	NA	35.8	2.3	2	0	0	NM-CF
14288	-15	24.1	0.0723026	35.8	2.3	2	0	0	NM-CF
14288	-8	27.6	0.228031	35.8	2.3	2	0	0	NM-CF
14288	-19	22.5	0.00111235	35.8	2.3	2	0	0	NM-CF
14288	-17	22.7	0.0100111	35.8	2.3	2	0	0	NM-CF
14289	-12	22.4	0.108911	25.9	2.9	2	0	0	NM-CF
14289	-15	21.4	0.0594059	25.9	2.9	2	0	0	NM-CF
14289	-13	22.2	0.0990099	25.9	2.9	2	0	0	NM-CF
14289	-20	19.6	-0.029703	25.9	2.9	2	0	0	NM-CF
14289	-17	20.8	0.029703	25.9	2.9	2	0	0	NM-CF
14289	-14	21.9	0.0841584	25.9	2.9	2	0	0	NM-CF
14289	-16	21.4	0.0594059	25.9	2.9	2	0	0	NM-CF
14289	-18	NA	NA	25.9	2.9	2	0	0	NM-CF
14289	-19	20.2	0	25.9	2.9	2	0	0	NM-CF
14289	-9	24.8	0.227723	25.9	2.9	2	0	0	NM-CF
14289	-11	NA	NA	25.9	2.9	2	0	0	NM-CF
14289	-8	25.4	0.257426	25.9	2.9	2	0	0	NM-CF
14289	-1	30.9	0.529703	25.9	2.9	2	0	0	NM-CF
14289	-5	27.5	0.361386	25.9	2.9	2	0	0	NM-CF
14289	-4	NA	NA	25.9	2.9	2	0	0	NM-CF
14289	-10	24.4	0.207921	25.9	2.9	2	0	0	NM-CF
14289	-6	NA	NA	25.9	2.9	2	0	0	NM-CF
14289	-7	26.3	0.30198	25.9	2.9	2	0	0	NM-CF
14289	-3	29.4	0.455446	25.9	2.9	2	0	0	NM-CF
14289	-2	30.2	0.49505	25.9	2.9	2	0	0	NM-CF
14290	-9	27.6	0.212299	25.1	8.9	8	1	0	NM-CF
14290	-7	30.4	0.335286	25.1	8.9	8	1	0	NM-CF
14290	-6	31.3	0.374817	25.1	8.9	8	1	0	NM-CF
14290	-16	23.6	0.0366032	25.1	8.9	8	1	0	NM-CF
14290	-5	33	0.449488	25.1	8.9	8	1	0	NM-CF
14290	-8	29.1	0.278184	25.1	8.9	8	1	0	NM-CF
14290	-14	24.3	0.0673499	25.1	8.9	8	1	0	NM-CF
14290	-1	39.4	0.7306	25.1	8.9	8	1	0	NM-CF
14290	-11	25.4	0.115666	25.1	8.9	8	1	0	NM-CF
14290	-12	25.2	0.106881	25.1	8.9	8	1	0	NM-CF
14290	-20	NA	NA	25.1	8.9	8	1	0	NM-CF
14290	-18	22.8	0.00146413	25.1	8.9	8	1	0	NM-CF
14290	-10	26.7	0.172767	25.1	8.9	8	1	0	NM-CF
14290	-4	34.2	0.502196	25.1	8.9	8	1	0	NM-CF
14290	-2	37.9	0.664714	25.1	8.9	8	1	0	NM-CF
14290	-19	22.1	-0.0292826	25.1	8.9	8	1	0	NM-CF
14290	-13	NA	NA	25.1	8.9	8	1	0	NM-CF
14290	-17	23.4	0.0278184	25.1	8.9	8	1	0	NM-CF
14290	-3	36.2	0.590044	25.1	8.9	8	1	0	NM-CF
14290	-15	NA	NA	25.1	8.9	8	1	0	NM-CF
14291	-9	NA	NA	24	10	8	0	0	NM-CF
14291	-15	20.1	0.0509804	24	10	8	0	0	NM-CF
14291	-16	NA	NA	24	10	8	0	0	NM-CF
14291	-20	18.7	-0.0222222	24	10	8	0	0	NM-CF
14291	-10	22.2	0.160784	24	10	8	0	0	NM-CF
14291	-19	19.1	-0.00130719	24	10	8	0	0	NM-CF
14291	-18	19.3	0.00915033	24	10	8	0	0	NM-CF
14291	-1	36.2	0.89281	24	10	8	0	0	NM-CF
14291	-13	20.1	0.0509804	24	10	8	0	0	NM-CF
14291	-5	29.2	0.526797	24	10	8	0	0	NM-CF
14291	-4	NA	NA	24	10	8	0	0	NM-CF
14291	-7	26.5	0.385621	24	10	8	0	0	NM-CF
14291	-2	34.8	0.819608	24	10	8	0	0	NM-CF
14291	-17	19.4	0.0143791	24	10	8	0	0	NM-CF
14291	-6	27.7	0.448366	24	10	8	0	0	NM-CF
14291	-3	33.2	0.735948	24	10	8	0	0	NM-CF
14291	-8	25.1	0.312418	24	10	8	0	0	NM-CF
14291	-14	20.6	0.0771242	24	10	8	0	0	NM-CF
14291	-11	21.4	0.118954	24	10	8	0	0	NM-CF
14291	-12	21.3	0.113725	24	10	8	0	0	NM-CF
14292	-13	21.2	0.0802548	25	11.5	10	0	0	NM-CF
14292	-8	26.4	0.345223	25	11.5	10	0	0	NM-CF
14292	-9	NA	NA	25	11.5	10	0	0	NM-CF
14292	-17	19.8	0.0089172	25	11.5	10	0	0	NM-CF
14292	-7	27.8	0.416561	25	11.5	10	0	0	NM-CF
14292	-2	36.6	0.864968	25	11.5	10	0	0	NM-CF
14292	-20	19	-0.0318471	25	11.5	10	0	0	NM-CF
14292	-10	23.3	0.187261	25	11.5	10	0	0	NM-CF
14292	-16	NA	NA	25	11.5	10	0	0	NM-CF
14292	-14	21.2	0.0802548	25	11.5	10	0	0	NM-CF
14292	-15	21	0.0700637	25	11.5	10	0	0	NM-CF
14292	-4	NA	NA	25	11.5	10	0	0	NM-CF
14292	-11	22.6	0.151592	25	11.5	10	0	0	NM-CF
14292	-12	21.9	0.115924	25	11.5	10	0	0	NM-CF
14292	-18	19.9	0.0140127	25	11.5	10	0	0	NM-CF
14292	-5	30.9	0.574522	25	11.5	10	0	0	NM-CF
14292	-3	35.4	0.803822	25	11.5	10	0	0	NM-CF
14292	-19	19.8	0.0089172	25	11.5	10	0	0	NM-CF
14292	-1	38.5	0.961783	25	11.5	10	0	0	NM-CF
14292	-6	29	0.477707	25	11.5	10	0	0	NM-CF
14293	-17	22.7	0.0103858	26.6	11.9	10	0	0	NM-CF
14293	-5	34.3	0.526706	26.6	11.9	10	0	0	NM-CF
14293	-18	NA	NA	26.6	11.9	10	0	0	NM-CF
14293	-7	30.4	0.353116	26.6	11.9	10	0	0	NM-CF
14293	-10	26.6	0.183976	26.6	11.9	10	0	0	NM-CF
14293	-6	31.8	0.41543	26.6	11.9	10	0	0	NM-CF
14293	-8	29.1	0.295252	26.6	11.9	10	0	0	NM-CF
14293	-11	25.2	0.121662	26.6	11.9	10	0	0	NM-CF
14293	-9	27.3	0.215134	26.6	11.9	10	0	0	NM-CF
14293	-14	23.7	0.0548961	26.6	11.9	10	0	0	NM-CF
14293	-3	38.2	0.700297	26.6	11.9	10	0	0	NM-CF
14293	-4	35.9	0.597923	26.6	11.9	10	0	0	NM-CF
14293	-15	23.9	0.0637982	26.6	11.9	10	0	0	NM-CF
14293	-2	40	0.780415	26.6	11.9	10	0	0	NM-CF
14293	-13	24	0.0682493	26.6	11.9	10	0	0	NM-CF
14293	-19	22.2	-0.0118694	26.6	11.9	10	0	0	NM-CF
14293	-12	25.3	0.126113	26.6	11.9	10	0	0	NM-CF
14293	-16	NA	NA	26.6	11.9	10	0	0	NM-CF
14293	-1	41.2	0.833828	26.6	11.9	10	0	0	NM-CF
14293	-20	22.5	0.00148368	26.6	11.9	10	0	0	NM-CF
14294	-12	26.5	0.102635	26.8	10.8	8	0	0	NM-CF
14294	-8	28.8	0.198336	26.8	10.8	8	0	0	NM-CF
14294	-7	30.7	0.277393	26.8	10.8	8	0	0	NM-CF
14294	-4	34.8	0.447989	26.8	10.8	8	0	0	NM-CF
14294	-16	24.5	0.0194175	26.8	10.8	8	0	0	NM-CF
14294	-1	39.2	0.631068	26.8	10.8	8	0	0	NM-CF
14294	-15	NA	NA	26.8	10.8	8	0	0	NM-CF
14294	-5	33.4	0.389736	26.8	10.8	8	0	0	NM-CF
14294	-9	28.7	0.194175	26.8	10.8	8	0	0	NM-CF
14294	-19	23.7	-0.0138696	26.8	10.8	8	0	0	NM-CF
14294	-11	27.5	0.144244	26.8	10.8	8	0	0	NM-CF
14294	-6	31.9	0.327323	26.8	10.8	8	0	0	NM-CF
14294	-20	NA	NA	26.8	10.8	8	0	0	NM-CF
14294	-10	27.8	0.156727	26.8	10.8	8	0	0	NM-CF
14294	-13	NA	NA	26.8	10.8	8	0	0	NM-CF
14294	-18	24	-0.00138696	26.8	10.8	8	0	0	NM-CF
14294	-14	25.7	0.0693481	26.8	10.8	8	0	0	NM-CF
14294	-3	36.5	0.518724	26.8	10.8	8	0	0	NM-CF
14294	-2	37.8	0.572816	26.8	10.8	8	0	0	NM-CF
14294	-17	24.4	0.0152566	26.8	10.8	8	0	0	NM-CF
14295	-20	20.4	-0.0192308	23.8	19.8	9	0	0	NM-CF
14295	-19	20.9	0.00480769	23.8	19.8	9	0	0	NM-CF
14295	-10	24.1	0.158654	23.8	19.8	9	0	0	NM-CF
14295	-9	NA	NA	23.8	19.8	9	0	0	NM-CF
14295	-17	21.1	0.0144231	23.8	19.8	9	0	0	NM-CF
14295	-11	23.8	0.144231	23.8	19.8	9	0	0	NM-CF
14295	-14	NA	NA	23.8	19.8	9	0	0	NM-CF
14295	-13	23.2	0.115385	23.8	19.8	9	0	0	NM-CF
14295	-6	28.7	0.379808	23.8	19.8	9	0	0	NM-CF
14295	-16	21	0.00961538	23.8	19.8	9	0	0	NM-CF
14295	-7	NA	NA	23.8	19.8	9	0	0	NM-CF
14295	-18	20.8	0	23.8	19.8	9	0	0	NM-CF
14295	-1	37.3	0.793269	23.8	19.8	9	0	0	NM-CF
14295	-4	31.6	0.519231	23.8	19.8	9	0	0	NM-CF
14295	-15	21.5	0.0336538	23.8	19.8	9	0	0	NM-CF
14295	-2	35.3	0.697115	23.8	19.8	9	0	0	NM-CF
14295	-12	23.6	0.134615	23.8	19.8	9	0	0	NM-CF
14295	-8	25.8	0.240385	23.8	19.8	9	0	0	NM-CF
14295	-3	34	0.634615	23.8	19.8	9	0	0	NM-CF
14295	-5	30.1	0.447115	23.8	19.8	9	0	0	NM-CF
14296	-9	23.1	0.149254	24.6	9	7	0	1	NM-CF
14296	-4	30.8	0.532338	24.6	9	7	0	1	NM-CF
14296	-1	35.3	0.756219	24.6	9	7	0	1	NM-CF
14296	-6	NA	NA	24.6	9	7	0	1	NM-CF
14296	-5	29.2	0.452736	24.6	9	7	0	1	NM-CF
14296	-15	20.6	0.0248756	24.6	9	7	0	1	NM-CF
14296	-20	NA	NA	24.6	9	7	0	1	NM-CF
14296	-18	20.1	0	24.6	9	7	0	1	NM-CF
14296	-8	NA	NA	24.6	9	7	0	1	NM-CF
14296	-7	25.9	0.288557	24.6	9	7	0	1	NM-CF
14296	-10	22.6	0.124378	24.6	9	7	0	1	NM-CF
14296	-11	22.2	0.104478	24.6	9	7	0	1	NM-CF
14296	-2	33.7	0.676617	24.6	9	7	0	1	NM-CF
14296	-12	21.7	0.079602	24.6	9	7	0	1	NM-CF
14296	-3	32.3	0.606965	24.6	9	7	0	1	NM-CF
14296	-16	20.8	0.0348259	24.6	9	7	0	1	NM-CF
14296	-19	20.1	0	24.6	9	7	0	1	NM-CF
14296	-17	20.1	0	24.6	9	7	0	1	NM-CF
14296	-13	NA	NA	24.6	9	7	0	1	NM-CF
14296	-14	20.8	0.0348259	24.6	9	7	0	1	NM-CF
14297	-13	23.1	0.0669746	25.1	7.9	6	0	0	NM-CF
14297	-18	21.8	0.00692841	25.1	7.9	6	0	0	NM-CF
14297	-14	22.9	0.0577367	25.1	7.9	6	0	0	NM-CF
14297	-7	27.5	0.270208	25.1	7.9	6	0	0	NM-CF
14297	-19	21.9	0.0115473	25.1	7.9	6	0	0	NM-CF
14297	-12	23.6	0.0900693	25.1	7.9	6	0	0	NM-CF
14297	-6	28.6	0.321016	25.1	7.9	6	0	0	NM-CF
14297	-8	26.6	0.228637	25.1	7.9	6	0	0	NM-CF
14297	-9	NA	NA	25.1	7.9	6	0	0	NM-CF
14297	-20	21	-0.0300231	25.1	7.9	6	0	0	NM-CF
14297	-11	24.1	0.113164	25.1	7.9	6	0	0	NM-CF
14297	-4	NA	NA	25.1	7.9	6	0	0	NM-CF
14297	-5	30.2	0.394919	25.1	7.9	6	0	0	NM-CF
14297	-10	24.3	0.122402	25.1	7.9	6	0	0	NM-CF
14297	-2	35	0.616628	25.1	7.9	6	0	0	NM-CF
14297	-17	21.9	0.0115473	25.1	7.9	6	0	0	NM-CF
14297	-15	22.6	0.0438799	25.1	7.9	6	0	0	NM-CF
14297	-16	NA	NA	25.1	7.9	6	0	0	NM-CF
14297	-1	36.1	0.667436	25.1	7.9	6	0	0	NM-CF
14297	-3	32.8	0.515012	25.1	7.9	6	0	0	NM-CF
14298	-10	26.7	0.197309	26	11.9	10	0	1	NM-CF
14298	-5	33	0.479821	26	11.9	10	0	1	NM-CF
14298	-1	40.5	0.816143	26	11.9	10	0	1	NM-CF
14298	-14	24.2	0.0852018	26	11.9	10	0	1	NM-CF
14298	-7	29.4	0.318386	26	11.9	10	0	1	NM-CF
14298	-6	NA	NA	26	11.9	10	0	1	NM-CF
14298	-19	22.2	-0.0044843	26	11.9	10	0	1	NM-CF
14298	-17	22.7	0.0179372	26	11.9	10	0	1	NM-CF
14298	-2	38.7	0.735426	26	11.9	10	0	1	NM-CF
14298	-20	22	-0.0134529	26	11.9	10	0	1	NM-CF
14298	-8	28	0.255605	26	11.9	10	0	1	NM-CF
14298	-12	25.1	0.125561	26	11.9	10	0	1	NM-CF
14298	-3	36.8	0.650224	26	11.9	10	0	1	NM-CF
14298	-16	23.4	0.0493274	26	11.9	10	0	1	NM-CF
14298	-11	NA	NA	26	11.9	10	0	1	NM-CF
14298	-9	27	0.210762	26	11.9	10	0	1	NM-CF
14298	-4	35.4	0.587444	26	11.9	10	0	1	NM-CF
14298	-15	24	0.0762332	26	11.9	10	0	1	NM-CF
14298	-18	NA	NA	26	11.9	10	0	1	NM-CF
14298	-13	24.4	0.0941704	26	11.9	10	0	1	NM-CF
14299	-17	20.1	0.0229008	24.3	11.3	9	0	1	NM-CF
14299	-3	34.5	0.755725	24.3	11.3	9	0	1	NM-CF
14299	-15	20.4	0.0381679	24.3	11.3	9	0	1	NM-CF
14299	-14	20.8	0.0585242	24.3	11.3	9	0	1	NM-CF
14299	-16	NA	NA	24.3	11.3	9	0	1	NM-CF
14299	-7	26.9	0.368957	24.3	11.3	9	0	1	NM-CF
14299	-12	21.3	0.0839695	24.3	11.3	9	0	1	NM-CF
14299	-6	28.4	0.445293	24.3	11.3	9	0	1	NM-CF
14299	-5	30.1	0.531807	24.3	11.3	9	0	1	NM-CF
14299	-13	20.7	0.0534351	24.3	11.3	9	0	1	NM-CF
14299	-20	18.9	-0.0381679	24.3	11.3	9	0	1	NM-CF
14299	-1	37.8	0.923664	24.3	11.3	9	0	1	NM-CF
14299	-8	25.6	0.302799	24.3	11.3	9	0	1	NM-CF
14299	-9	NA	NA	24.3	11.3	9	0	1	NM-CF
14299	-10	22.7	0.155216	24.3	11.3	9	0	1	NM-CF
14299	-11	21.4	0.0890585	24.3	11.3	9	0	1	NM-CF
14299	-4	NA	NA	24.3	11.3	9	0	1	NM-CF
14299	-18	19.7	0.00254453	24.3	11.3	9	0	1	NM-CF
14299	-2	36.7	0.867684	24.3	11.3	9	0	1	NM-CF
14299	-19	19.9	0.0127226	24.3	11.3	9	0	1	NM-CF
14303	-13	26.2	0.0804124	26.7	10.3	8	0	1	NM-CF
14303	-4	35.2	0.451546	26.7	10.3	8	0	1	NM-CF
14303	-7	30.2	0.245361	26.7	10.3	8	0	1	NM-CF
14303	-6	31.5	0.298969	26.7	10.3	8	0	1	NM-CF
14303	-19	NA	NA	26.7	10.3	8	0	1	NM-CF
14303	-11	27	0.113402	26.7	10.3	8	0	1	NM-CF
14303	-20	24.7	0.0185567	26.7	10.3	8	0	1	NM-CF
14303	-1	39.9	0.645361	26.7	10.3	8	0	1	NM-CF
14303	-18	23.8	-0.0185567	26.7	10.3	8	0	1	NM-CF
14303	-17	NA	NA	26.7	10.3	8	0	1	NM-CF
14303	-8	29.4	0.212371	26.7	10.3	8	0	1	NM-CF
14303	-14	25.3	0.043299	26.7	10.3	8	0	1	NM-CF
14303	-5	33.4	0.37732	26.7	10.3	8	0	1	NM-CF
14303	-12	26.7	0.101031	26.7	10.3	8	0	1	NM-CF
14303	-3	36.7	0.513402	26.7	10.3	8	0	1	NM-CF
14303	-2	37.9	0.562887	26.7	10.3	8	0	1	NM-CF
14303	-10	27.5	0.134021	26.7	10.3	8	0	1	NM-CF
14303	-9	28.3	0.16701	26.7	10.3	8	0	1	NM-CF
14303	-16	25.1	0.0350515	26.7	10.3	8	0	1	NM-CF
14303	-15	25.2	0.0391753	26.7	10.3	8	0	1	NM-CF
14304	-6	31	0.38806	26.1	11.5	9	0	1	NM-CF
14304	-1	40.9	0.831343	26.1	11.5	9	0	1	NM-CF
14304	-20	22.2	-0.00597015	26.1	11.5	9	0	1	NM-CF
14304	-8	28.5	0.276119	26.1	11.5	9	0	1	NM-CF
14304	-12	25.3	0.132836	26.1	11.5	9	0	1	NM-CF
14304	-5	33.2	0.486567	26.1	11.5	9	0	1	NM-CF
14304	-3	36.7	0.643284	26.1	11.5	9	0	1	NM-CF
14304	-4	35.6	0.59403	26.1	11.5	9	0	1	NM-CF
14304	-16	23.7	0.061194	26.1	11.5	9	0	1	NM-CF
14304	-17	NA	NA	26.1	11.5	9	0	1	NM-CF
14304	-15	NA	NA	26.1	11.5	9	0	1	NM-CF
14304	-2	39.5	0.768657	26.1	11.5	9	0	1	NM-CF
14304	-10	26	0.164179	26.1	11.5	9	0	1	NM-CF
14304	-11	25.4	0.137313	26.1	11.5	9	0	1	NM-CF
14304	-13	24.9	0.114925	26.1	11.5	9	0	1	NM-CF
14304	-19	22.3	-0.00149254	26.1	11.5	9	0	1	NM-CF
14304	-18	22.5	0.00746269	26.1	11.5	9	0	1	NM-CF
14304	-9	27.1	0.213433	26.1	11.5	9	0	1	NM-CF
14304	-14	24.4	0.0925373	26.1	11.5	9	0	1	NM-CF
14304	-7	30	0.343284	26.1	11.5	9	0	1	NM-CF
14305	-16	NA	NA	24.6	10	8	0	0	NM-CF
14305	-12	22.6	0.13	24.6	10	8	0	0	NM-CF
14305	-8	26.1	0.305	24.6	10	8	0	0	NM-CF
14305	-5	30.9	0.545	24.6	10	8	0	0	NM-CF
14305	-15	21.2	0.06	24.6	10	8	0	0	NM-CF
14305	-17	20.3	0.015	24.6	10	8	0	0	NM-CF
14305	-1	37.9	0.895	24.6	10	8	0	0	NM-CF
14305	-4	NA	NA	24.6	10	8	0	0	NM-CF
14305	-7	27.7	0.385	24.6	10	8	0	0	NM-CF
14305	-14	21.7	0.085	24.6	10	8	0	0	NM-CF
14305	-2	36.5	0.825	24.6	10	8	0	0	NM-CF
14305	-13	22	0.1	24.6	10	8	0	0	NM-CF
14305	-20	19.5	-0.025	24.6	10	8	0	0	NM-CF
14305	-3	34.6	0.73	24.6	10	8	0	0	NM-CF
14305	-10	23.4	0.17	24.6	10	8	0	0	NM-CF
14305	-18	19.8	-0.01	24.6	10	8	0	0	NM-CF
14305	-11	22.8	0.14	24.6	10	8	0	0	NM-CF
14305	-6	29.1	0.455	24.6	10	8	0	0	NM-CF
14305	-9	NA	NA	24.6	10	8	0	0	NM-CF
14305	-19	20.4	0.02	24.6	10	8	0	0	NM-CF
14306	-19	20.9	-0.00791139	23.8	8.2	7	2	0	NM-CF
14306	-9	25.9	0.22943	23.8	8.2	7	2	0	NM-CF
14306	-10	24.8	0.177215	23.8	8.2	7	2	0	NM-CF
14306	-20	NA	NA	23.8	8.2	7	2	0	NM-CF
14306	-14	22.3	0.0585443	23.8	8.2	7	2	0	NM-CF
14306	-5	32.5	0.542722	23.8	8.2	7	2	0	NM-CF
14306	-7	29.3	0.390823	23.8	8.2	7	2	0	NM-CF
14306	-2	37.9	0.799051	23.8	8.2	7	2	0	NM-CF
14306	-3	36.1	0.713608	23.8	8.2	7	2	0	NM-CF
14306	-16	21.8	0.0348101	23.8	8.2	7	2	0	NM-CF
14306	-4	34.1	0.618671	23.8	8.2	7	2	0	NM-CF
14306	-8	27.7	0.314873	23.8	8.2	7	2	0	NM-CF
14306	-6	30.1	0.428797	23.8	8.2	7	2	0	NM-CF
14306	-17	21.3	0.0110759	23.8	8.2	7	2	0	NM-CF
14306	-13	NA	NA	23.8	8.2	7	2	0	NM-CF
14306	-18	21	-0.00316456	23.8	8.2	7	2	0	NM-CF
14306	-11	23.8	0.129747	23.8	8.2	7	2	0	NM-CF
14306	-1	39.6	0.879747	23.8	8.2	7	2	0	NM-CF
14306	-12	23.7	0.125	23.8	8.2	7	2	0	NM-CF
14306	-15	NA	NA	23.8	8.2	7	2	0	NM-CF
14307	-16	21.8	0.0464	24	8.8	7	1	0	NM-CF
14307	-20	20.6	-0.0112	24	8.8	7	1	0	NM-CF
14307	-15	22.2	0.0656	24	8.8	7	1	0	NM-CF
14307	-10	24.6	0.1808	24	8.8	7	1	0	NM-CF
14307	-17	21.2	0.0176	24	8.8	7	1	0	NM-CF
14307	-19	NA	NA	24	8.8	7	1	0	NM-CF
14307	-3	33.3	0.5984	24	8.8	7	1	0	NM-CF
14307	-18	20.7	-0.0064	24	8.8	7	1	0	NM-CF
14307	-9	25.4	0.2192	24	8.8	7	1	0	NM-CF
14307	-6	28.6	0.3728	24	8.8	7	1	0	NM-CF
14307	-12	NA	NA	24	8.8	7	1	0	NM-CF
14307	-5	NA	NA	24	8.8	7	1	0	NM-CF
14307	-2	35	0.68	24	8.8	7	1	0	NM-CF
14307	-11	24	0.152	24	8.8	7	1	0	NM-CF
14307	-13	23.2	0.1136	24	8.8	7	1	0	NM-CF
14307	-14	22.3	0.0704	24	8.8	7	1	0	NM-CF
14307	-7	NA	NA	24	8.8	7	1	0	NM-CF
14307	-8	26.7	0.2816	24	8.8	7	1	0	NM-CF
14307	-1	36.5	0.752	24	8.8	7	1	0	NM-CF
14307	-4	32	0.536	24	8.8	7	1	0	NM-CF
14308	-5	30.3	0.515	25	12.4	10	0	1	NM-CF
14308	-17	20.4	0.02	25	12.4	10	0	1	NM-CF
14308	-4	32.3	0.615	25	12.4	10	0	1	NM-CF
14308	-3	34.2	0.71	25	12.4	10	0	1	NM-CF
14308	-7	27.1	0.355	25	12.4	10	0	1	NM-CF
14308	-2	36.8	0.84	25	12.4	10	0	1	NM-CF
14308	-1	38.5	0.925	25	12.4	10	0	1	NM-CF
14308	-11	NA	NA	25	12.4	10	0	1	NM-CF
14308	-19	19.9	-0.005	25	12.4	10	0	1	NM-CF
14308	-18	NA	NA	25	12.4	10	0	1	NM-CF
14308	-9	24.1	0.205	25	12.4	10	0	1	NM-CF
14308	-16	20.8	0.04	25	12.4	10	0	1	NM-CF
14308	-6	NA	NA	25	12.4	10	0	1	NM-CF
14308	-8	25.4	0.27	25	12.4	10	0	1	NM-CF
14308	-12	21.4	0.07	25	12.4	10	0	1	NM-CF
14308	-13	21.1	0.055	25	12.4	10	0	1	NM-CF
14308	-20	19.7	-0.015	25	12.4	10	0	1	NM-CF
14308	-10	22.9	0.145	25	12.4	10	0	1	NM-CF
14308	-15	20.7	0.035	25	12.4	10	0	1	NM-CF
14308	-14	21.4	0.07	25	12.4	10	0	1	NM-CF
14309	-20	19.6	-0.0232558	25.6	11.4	9	0	1	NM-CF
14309	-5	30.8	0.534884	25.6	11.4	9	0	1	NM-CF
14309	-12	22.8	0.136213	25.6	11.4	9	0	1	NM-CF
14309	-8	26.9	0.340532	25.6	11.4	9	0	1	NM-CF
14309	-7	28.2	0.405316	25.6	11.4	9	0	1	NM-CF
14309	-17	20.5	0.0215947	25.6	11.4	9	0	1	NM-CF
14309	-11	NA	NA	25.6	11.4	9	0	1	NM-CF
14309	-19	20.1	0.00166113	25.6	11.4	9	0	1	NM-CF
14309	-6	NA	NA	25.6	11.4	9	0	1	NM-CF
14309	-18	NA	NA	25.6	11.4	9	0	1	NM-CF
14309	-16	21.3	0.0614618	25.6	11.4	9	0	1	NM-CF
14309	-9	25.5	0.270764	25.6	11.4	9	0	1	NM-CF
14309	-3	35.2	0.754153	25.6	11.4	9	0	1	NM-CF
14309	-15	21.2	0.0564784	25.6	11.4	9	0	1	NM-CF
14309	-10	24.5	0.22093	25.6	11.4	9	0	1	NM-CF
14309	-1	38.9	0.938538	25.6	11.4	9	0	1	NM-CF
14309	-4	NA	NA	25.6	11.4	9	0	1	NM-CF
14309	-2	37	0.843854	25.6	11.4	9	0	1	NM-CF
14309	-14	21.3	0.0614618	25.6	11.4	9	0	1	NM-CF
14309	-13	22	0.0963455	25.6	11.4	9	0	1	NM-CF
14310	-5	NA	NA	25.7	11.7	9	0	1	NM-CF
14310	-18	21	-0.00316456	25.7	11.7	9	0	1	NM-CF
14310	-3	34.9	0.656646	25.7	11.7	9	0	1	NM-CF
14310	-6	29.7	0.40981	25.7	11.7	9	0	1	NM-CF
14310	-7	27.9	0.324367	25.7	11.7	9	0	1	NM-CF
14310	-4	33	0.566456	25.7	11.7	9	0	1	NM-CF
14310	-13	22.6	0.0727848	25.7	11.7	9	0	1	NM-CF
14310	-12	22.9	0.0870253	25.7	11.7	9	0	1	NM-CF
14310	-1	38	0.803797	25.7	11.7	9	0	1	NM-CF
14310	-9	25.4	0.205696	25.7	11.7	9	0	1	NM-CF
14310	-17	NA	NA	25.7	11.7	9	0	1	NM-CF
14310	-14	22.2	0.0537975	25.7	11.7	9	0	1	NM-CF
14310	-2	36.7	0.742089	25.7	11.7	9	0	1	NM-CF
14310	-19	21.2	0.00632911	25.7	11.7	9	0	1	NM-CF
14310	-10	NA	NA	25.7	11.7	9	0	1	NM-CF
14310	-16	22.1	0.0490506	25.7	11.7	9	0	1	NM-CF
14310	-8	26.5	0.257911	25.7	11.7	9	0	1	NM-CF
14310	-11	23.3	0.106013	25.7	11.7	9	0	1	NM-CF
14310	-15	22	0.0443038	25.7	11.7	9	0	1	NM-CF
14310	-20	21	-0.00316456	25.7	11.7	9	0	1	NM-CF
14311	-14	21.9	0.0478469	24.9	8.6	4	0	0	NM-CF
14311	-4	32.3	0.545455	24.9	8.6	4	0	0	NM-CF
14311	-13	22	0.0526316	24.9	8.6	4	0	0	NM-CF
14311	-15	21.4	0.0239234	24.9	8.6	4	0	0	NM-CF
14311	-1	35.6	0.703349	24.9	8.6	4	0	0	NM-CF
14311	-2	34.7	0.660287	24.9	8.6	4	0	0	NM-CF
14311	-20	20.6	-0.0143541	24.9	8.6	4	0	0	NM-CF
14311	-5	30.4	0.454545	24.9	8.6	4	0	0	NM-CF
14311	-7	27.9	0.334928	24.9	8.6	4	0	0	NM-CF
14311	-19	21	0.00478469	24.9	8.6	4	0	0	NM-CF
14311	-6	NA	NA	24.9	8.6	4	0	0	NM-CF
14311	-10	25	0.196172	24.9	8.6	4	0	0	NM-CF
14311	-8	26.8	0.282297	24.9	8.6	4	0	0	NM-CF
14311	-17	21.1	0.00956938	24.9	8.6	4	0	0	NM-CF
14311	-12	23.4	0.119617	24.9	8.6	4	0	0	NM-CF
14311	-3	33.3	0.593301	24.9	8.6	4	0	0	NM-CF
14311	-16	21.6	0.0334928	24.9	8.6	4	0	0	NM-CF
14311	-18	NA	NA	24.9	8.6	4	0	0	NM-CF
14311	-11	NA	NA	24.9	8.6	4	0	0	NM-CF
14311	-9	26.2	0.253589	24.9	8.6	4	0	0	NM-CF
14312	-5	NA	NA	22.9	9.2	7	0	0	NM-CF
14312	-19	18.2	-0.00727273	22.9	9.2	7	0	0	NM-CF
14312	-18	17.5	-0.0454545	22.9	9.2	7	0	0	NM-CF
14312	-8	25.7	0.401818	22.9	9.2	7	0	0	NM-CF
14312	-1	34.7	0.892727	22.9	9.2	7	0	0	NM-CF
14312	-7	26.6	0.450909	22.9	9.2	7	0	0	NM-CF
14312	-11	22	0.2	22.9	9.2	7	0	0	NM-CF
14312	-4	30.9	0.685455	22.9	9.2	7	0	0	NM-CF
14312	-2	34.6	0.887273	22.9	9.2	7	0	0	NM-CF
14312	-20	19.3	0.0527273	22.9	9.2	7	0	0	NM-CF
14312	-15	19.6	0.0690909	22.9	9.2	7	0	0	NM-CF
14312	-3	33	0.8	22.9	9.2	7	0	0	NM-CF
14312	-17	NA	NA	22.9	9.2	7	0	0	NM-CF
14312	-12	21.5	0.172727	22.9	9.2	7	0	0	NM-CF
14312	-9	24.5	0.336364	22.9	9.2	7	0	0	NM-CF
14312	-14	20.9	0.14	22.9	9.2	7	0	0	NM-CF
14312	-10	NA	NA	22.9	9.2	7	0	0	NM-CF
14312	-6	27.3	0.489091	22.9	9.2	7	0	0	NM-CF
14312	-16	19.5	0.0636364	22.9	9.2	7	0	0	NM-CF
14312	-13	21.1	0.150909	22.9	9.2	7	0	0	NM-CF
14313	-14	NA	NA	26.6	12.9	10	0	0	NM-CF
14313	-17	23.3	0.0174672	26.6	12.9	10	0	0	NM-CF
14313	-16	24.1	0.0524017	26.6	12.9	10	0	0	NM-CF
14313	-18	22.8	-0.00436681	26.6	12.9	10	0	0	NM-CF
14313	-1	41.4	0.80786	26.6	12.9	10	0	0	NM-CF
14313	-6	31.8	0.388646	26.6	12.9	10	0	0	NM-CF
14313	-15	24.2	0.0567686	26.6	12.9	10	0	0	NM-CF
14313	-10	25.9	0.131004	26.6	12.9	10	0	0	NM-CF
14313	-7	29.3	0.279476	26.6	12.9	10	0	0	NM-CF
14313	-4	35.8	0.563319	26.6	12.9	10	0	0	NM-CF
14313	-5	33.1	0.445415	26.6	12.9	10	0	0	NM-CF
14313	-12	NA	NA	26.6	12.9	10	0	0	NM-CF
14313	-3	37.1	0.620087	26.6	12.9	10	0	0	NM-CF
14313	-9	27	0.179039	26.6	12.9	10	0	0	NM-CF
14313	-13	24.4	0.0655022	26.6	12.9	10	0	0	NM-CF
14313	-19	NA	NA	26.6	12.9	10	0	0	NM-CF
14313	-11	25.2	0.100437	26.6	12.9	10	0	0	NM-CF
14313	-2	40	0.746725	26.6	12.9	10	0	0	NM-CF
14313	-20	22.6	-0.0131004	26.6	12.9	10	0	0	NM-CF
14313	-8	28.7	0.253275	26.6	12.9	10	0	0	NM-CF
14314	-19	20.6	-0.0155317	26.8	11.3	9	0	1	NM-CF
14314	-3	35.6	0.701314	26.8	11.3	9	0	1	NM-CF
14314	-1	38.1	0.820789	26.8	11.3	9	0	1	NM-CF
14314	-14	22.7	0.0848268	26.8	11.3	9	0	1	NM-CF
14314	-2	37.4	0.787336	26.8	11.3	9	0	1	NM-CF
14314	-17	21.6	0.0322581	26.8	11.3	9	0	1	NM-CF
14314	-20	20.2	-0.0346476	26.8	11.3	9	0	1	NM-CF
14314	-5	32.4	0.548387	26.8	11.3	9	0	1	NM-CF
14314	-18	21.3	0.0179211	26.8	11.3	9	0	1	NM-CF
14314	-4	NA	NA	26.8	11.3	9	0	1	NM-CF
14314	-16	NA	NA	26.8	11.3	9	0	1	NM-CF
14314	-8	28.2	0.34767	26.8	11.3	9	0	1	NM-CF
14314	-15	22.5	0.0752688	26.8	11.3	9	0	1	NM-CF
14314	-13	23.2	0.108722	26.8	11.3	9	0	1	NM-CF
14314	-6	30.1	0.438471	26.8	11.3	9	0	1	NM-CF
14314	-10	24.9	0.189964	26.8	11.3	9	0	1	NM-CF
14314	-7	29	0.385902	26.8	11.3	9	0	1	NM-CF
14314	-12	24.2	0.156511	26.8	11.3	9	0	1	NM-CF
14314	-9	NA	NA	26.8	11.3	9	0	1	NM-CF
14314	-11	24	0.146953	26.8	11.3	9	0	1	NM-CF
14315	-19	21.2	-0.00934579	33.7	3.8	3	3.8	1	NM-CF
14315	-10	23.8	0.11215	33.7	3.8	3	3.8	1	NM-CF
14315	-3	33.3	0.556075	33.7	3.8	3	3.8	1	NM-CF
14315	-20	22	0.0280374	33.7	3.8	3	3.8	1	NM-CF
14315	-2	34.4	0.607477	33.7	3.8	3	3.8	1	NM-CF
14315	-4	31	0.448598	33.7	3.8	3	3.8	1	NM-CF
14315	-16	NA	NA	33.7	3.8	3	3.8	1	NM-CF
14315	-9	24.7	0.154206	33.7	3.8	3	3.8	1	NM-CF
14315	-5	29.5	0.378505	33.7	3.8	3	3.8	1	NM-CF
14315	-17	21	-0.0186916	33.7	3.8	3	3.8	1	NM-CF
14315	-14	22.2	0.0373832	33.7	3.8	3	3.8	1	NM-CF
14315	-15	22.2	0.0373832	33.7	3.8	3	3.8	1	NM-CF
14315	-18	NA	NA	33.7	3.8	3	3.8	1	NM-CF
14315	-6	28	0.308411	33.7	3.8	3	3.8	1	NM-CF
14315	-12	23.1	0.0794393	33.7	3.8	3	3.8	1	NM-CF
14315	-8	25.5	0.191589	33.7	3.8	3	3.8	1	NM-CF
14315	-1	36.7	0.714953	33.7	3.8	3	3.8	1	NM-CF
14315	-13	22.8	0.0654206	33.7	3.8	3	3.8	1	NM-CF
14315	-7	26	0.214953	33.7	3.8	3	3.8	1	NM-CF
14315	-11	23.3	0.088785	33.7	3.8	3	3.8	1	NM-CF
14316	-1	40	0.863354	27.5	5.6	4	3	1	NM-FR
14316	-2	38.5	0.793478	27.5	5.6	4	3	1	NM-FR
14316	-18	21.6	0.00621118	27.5	5.6	4	3	1	NM-FR
14316	-19	NA	NA	27.5	5.6	4	3	1	NM-FR
14316	-9	26.8	0.248447	27.5	5.6	4	3	1	NM-FR
14316	-10	25.7	0.197205	27.5	5.6	4	3	1	NM-FR
14316	-3	36.5	0.700311	27.5	5.6	4	3	1	NM-FR
14316	-14	22.7	0.0574534	27.5	5.6	4	3	1	NM-FR
14316	-15	22.8	0.0621118	27.5	5.6	4	3	1	NM-FR
14316	-17	21.6	0.00621118	27.5	5.6	4	3	1	NM-FR
14316	-20	21.2	-0.0124224	27.5	5.6	4	3	1	NM-FR
14316	-4	34.9	0.625776	27.5	5.6	4	3	1	NM-FR
14316	-6	30.9	0.439441	27.5	5.6	4	3	1	NM-FR
14316	-13	23.1	0.076087	27.5	5.6	4	3	1	NM-FR
14316	-16	22.6	0.052795	27.5	5.6	4	3	1	NM-FR
14316	-8	28.2	0.313665	27.5	5.6	4	3	1	NM-FR
14316	-11	20.8	-0.0310559	27.5	5.6	4	3	1	NM-FR
14316	-7	30	0.397516	27.5	5.6	4	3	1	NM-FR
14316	-5	32.7	0.523292	27.5	5.6	4	3	1	NM-FR
14316	-12	NA	NA	27.5	5.6	4	3	1	NM-FR
14318	-17	21	0.013269	24.1	10.1	8	0	1	NM-CF
14318	-4	NA	NA	24.1	10.1	8	0	1	NM-CF
14318	-2	35.7	0.722557	24.1	10.1	8	0	1	NM-CF
14318	-1	36.8	0.775633	24.1	10.1	8	0	1	NM-CF
14318	-3	33.5	0.616405	24.1	10.1	8	0	1	NM-CF
14318	-19	20.9	0.00844391	24.1	10.1	8	0	1	NM-CF
14318	-20	19.9	-0.039807	24.1	10.1	8	0	1	NM-CF
14318	-15	21.6	0.0422195	24.1	10.1	8	0	1	NM-CF
14318	-5	29.6	0.428227	24.1	10.1	8	0	1	NM-CF
14318	-7	27.4	0.322075	24.1	10.1	8	0	1	NM-CF
14318	-10	23.2	0.119421	24.1	10.1	8	0	1	NM-CF
14318	-9	NA	NA	24.1	10.1	8	0	1	NM-CF
14318	-18	21.1	0.0180941	24.1	10.1	8	0	1	NM-CF
14318	-16	NA	NA	24.1	10.1	8	0	1	NM-CF
14318	-8	26.1	0.259349	24.1	10.1	8	0	1	NM-CF
14318	-12	22.4	0.0808203	24.1	10.1	8	0	1	NM-CF
14318	-14	21.7	0.0470446	24.1	10.1	8	0	1	NM-CF
14318	-6	28.4	0.370326	24.1	10.1	8	0	1	NM-CF
14318	-11	22.7	0.0952955	24.1	10.1	8	0	1	NM-CF
14318	-13	22.2	0.0711701	24.1	10.1	8	0	1	NM-CF
14320	-3	28.2	0.400662	27.3	2	2.8	0	0	NM-CF
14320	-5	25.8	0.281457	27.3	2	2.8	0	0	NM-CF
14320	-20	19.8	-0.0165563	27.3	2	2.8	0	0	NM-CF
14320	-2	29	0.440397	27.3	2	2.8	0	0	NM-CF
14320	-6	NA	NA	27.3	2	2.8	0	0	NM-CF
14320	-18	NA	NA	27.3	2	2.8	0	0	NM-CF
14320	-1	29.4	0.460265	27.3	2	2.8	0	0	NM-CF
14320	-7	24.5	0.216887	27.3	2	2.8	0	0	NM-CF
14320	-19	20.1	-0.00165563	27.3	2	2.8	0	0	NM-CF
14320	-10	22.5	0.11755	27.3	2	2.8	0	0	NM-CF
14320	-17	20.5	0.0182119	27.3	2	2.8	0	0	NM-CF
14320	-8	23.5	0.167219	27.3	2	2.8	0	0	NM-CF
14320	-4	NA	NA	27.3	2	2.8	0	0	NM-CF
14320	-15	21.1	0.0480132	27.3	2	2.8	0	0	NM-CF
14320	-13	20.8	0.0331126	27.3	2	2.8	0	0	NM-CF
14320	-14	21.1	0.0480132	27.3	2	2.8	0	0	NM-CF
14320	-16	20.7	0.0281457	27.3	2	2.8	0	0	NM-CF
14320	-9	23.2	0.152318	27.3	2	2.8	0	0	NM-CF
14320	-11	NA	NA	27.3	2	2.8	0	0	NM-CF
14320	-12	21.5	0.0678808	27.3	2	2.8	0	0	NM-CF
14321	-8	26	0.433824	24.2	11.9	9	0	1	NM-FR
14321	-19	18.3	0.00919118	24.2	11.9	9	0	1	NM-FR
14321	-18	18.7	0.03125	24.2	11.9	9	0	1	NM-FR
14321	-16	20.2	0.113971	24.2	11.9	9	0	1	NM-FR
14321	-7	27.9	0.538603	24.2	11.9	9	0	1	NM-FR
14321	-17	NA	NA	24.2	11.9	9	0	1	NM-FR
14321	-1	38.4	1.11765	24.2	11.9	9	0	1	NM-FR
14321	-15	20.3	0.119485	24.2	11.9	9	0	1	NM-FR
14321	-9	25	0.378676	24.2	11.9	9	0	1	NM-FR
14321	-14	20.9	0.152574	24.2	11.9	9	0	1	NM-FR
14321	-13	21.3	0.174632	24.2	11.9	9	0	1	NM-FR
14321	-2	36.1	0.990809	24.2	11.9	9	0	1	NM-FR
14321	-6	29.1	0.604779	24.2	11.9	9	0	1	NM-FR
14321	-10	NA	NA	24.2	11.9	9	0	1	NM-FR
14321	-20	17.4	-0.0404412	24.2	11.9	9	0	1	NM-FR
14321	-5	31.5	0.737132	24.2	11.9	9	0	1	NM-FR
14321	-12	22.2	0.224265	24.2	11.9	9	0	1	NM-FR
14321	-11	22.5	0.240809	24.2	11.9	9	0	1	NM-FR
14321	-4	NA	NA	24.2	11.9	9	0	1	NM-FR
14321	-3	34.7	0.913603	24.2	11.9	9	0	1	NM-FR
14322	-1	36.3	0.788177	25.4	10	8	0	0	NM-CF
14322	-4	31.6	0.55665	25.4	10	8	0	0	NM-CF
14322	-6	28.4	0.399015	25.4	10	8	0	0	NM-CF
14322	-2	34.9	0.719212	25.4	10	8	0	0	NM-CF
14322	-8	25.4	0.251232	25.4	10	8	0	0	NM-CF
14322	-17	20.5	0.00985222	25.4	10	8	0	0	NM-CF
14322	-19	NA	NA	25.4	10	8	0	0	NM-CF
14322	-7	NA	NA	25.4	10	8	0	0	NM-CF
14322	-20	19.8	-0.0246305	25.4	10	8	0	0	NM-CF
14322	-9	24.4	0.20197	25.4	10	8	0	0	NM-CF
14322	-16	21	0.0344828	25.4	10	8	0	0	NM-CF
14322	-18	20.6	0.0147783	25.4	10	8	0	0	NM-CF
14322	-3	33.5	0.650246	25.4	10	8	0	0	NM-CF
14322	-14	20.8	0.0246305	25.4	10	8	0	0	NM-CF
14322	-12	NA	NA	25.4	10	8	0	0	NM-CF
14322	-11	22.6	0.1133	25.4	10	8	0	0	NM-CF
14322	-15	20.7	0.0197044	25.4	10	8	0	0	NM-CF
14322	-5	NA	NA	25.4	10	8	0	0	NM-CF
14322	-13	21.5	0.0591133	25.4	10	8	0	0	NM-CF
14322	-10	23.1	0.137931	25.4	10	8	0	0	NM-CF
14323	-2	33.7	0.577223	25.3	7	5	0	0	NM-CF
14323	-10	25.1	0.174727	25.3	7	5	0	0	NM-CF
14323	-19	21.5	0.00624025	25.3	7	5	0	0	NM-CF
14323	-8	26.7	0.24961	25.3	7	5	0	0	NM-CF
14323	-20	20.8	-0.0265211	25.3	7	5	0	0	NM-CF
14323	-11	24.2	0.132605	25.3	7	5	0	0	NM-CF
14323	-1	34.8	0.628705	25.3	7	5	0	0	NM-CF
14323	-18	21.8	0.0202808	25.3	7	5	0	0	NM-CF
14323	-6	29.1	0.361934	25.3	7	5	0	0	NM-CF
14323	-7	28.4	0.329173	25.3	7	5	0	0	NM-CF
14323	-16	22.5	0.0530421	25.3	7	5	0	0	NM-CF
14323	-9	25.8	0.207488	25.3	7	5	0	0	NM-CF
14323	-14	23.1	0.0811232	25.3	7	5	0	0	NM-CF
14323	-17	NA	NA	25.3	7	5	0	0	NM-CF
14323	-12	23.9	0.118565	25.3	7	5	0	0	NM-CF
14323	-3	32.8	0.535101	25.3	7	5	0	0	NM-CF
14323	-15	NA	NA	25.3	7	5	0	0	NM-CF
14323	-13	23.3	0.0904836	25.3	7	5	0	0	NM-CF
14323	-5	30.3	0.418097	25.3	7	5	0	0	NM-CF
14323	-4	31.4	0.469579	25.3	7	5	0	0	NM-CF
14324	-5	32.5	0.489118	27.3	12	9	0	0	NM-CF
14324	-1	39.9	0.828179	27.3	12	9	0	0	NM-CF
14324	-16	NA	NA	27.3	12	9	0	0	NM-CF
14324	-18	21.8	-0.00114548	27.3	12	9	0	0	NM-CF
14324	-19	21.9	0.00343643	27.3	12	9	0	0	NM-CF
14324	-10	24.7	0.13173	27.3	12	9	0	0	NM-CF
14324	-15	23.3	0.067583	27.3	12	9	0	0	NM-CF
14324	-6	30.7	0.406644	27.3	12	9	0	0	NM-CF
14324	-4	NA	NA	27.3	12	9	0	0	NM-CF
14324	-20	21.3	-0.024055	27.3	12	9	0	0	NM-CF
14324	-9	NA	NA	27.3	12	9	0	0	NM-CF
14324	-3	36.3	0.66323	27.3	12	9	0	0	NM-CF
14324	-17	22.3	0.021764	27.3	12	9	0	0	NM-CF
14324	-13	23.8	0.0904926	27.3	12	9	0	0	NM-CF
14324	-12	24.1	0.104238	27.3	12	9	0	0	NM-CF
14324	-11	24.2	0.10882	27.3	12	9	0	0	NM-CF
14324	-2	38.1	0.745704	27.3	12	9	0	0	NM-CF
14324	-7	29.5	0.351661	27.3	12	9	0	0	NM-CF
14324	-14	23	0.0538373	27.3	12	9	0	0	NM-CF
14324	-8	28.2	0.292096	27.3	12	9	0	0	NM-CF
14327	-2	39	0.525822	30.6	8.9	6	0	1	ET-FR
14327	-18	25.4	-0.00625978	30.6	8.9	6	0	1	ET-FR
14327	-1	39.6	0.549296	30.6	8.9	6	0	1	ET-FR
14327	-16	26	0.0172144	30.6	8.9	6	0	1	ET-FR
14327	-15	NA	NA	30.6	8.9	6	0	1	ET-FR
14327	-19	25.48	-0.00312989	30.6	8.9	6	0	1	ET-FR
14327	-20	NA	NA	30.6	8.9	6	0	1	ET-FR
14327	-3	37	0.447574	30.6	8.9	6	0	1	ET-FR
14327	-8	NA	NA	30.6	8.9	6	0	1	ET-FR
14327	-17	25.8	0.00938967	30.6	8.9	6	0	1	ET-FR
14327	-13	27.6	0.0798122	30.6	8.9	6	0	1	ET-FR
14327	-7	31.8	0.244131	30.6	8.9	6	0	1	ET-FR
14327	-11	29	0.134585	30.6	8.9	6	0	1	ET-FR
14327	-14	27	0.056338	30.6	8.9	6	0	1	ET-FR
14327	-9	30.1	0.177621	30.6	8.9	6	0	1	ET-FR
14327	-12	28.2	0.103286	30.6	8.9	6	0	1	ET-FR
14327	-5	34	0.330203	30.6	8.9	6	0	1	ET-FR
14327	-10	29.5	0.154147	30.6	8.9	6	0	1	ET-FR
14327	-4	35.4	0.384977	30.6	8.9	6	0	1	ET-FR
14327	-6	32.5	0.271518	30.6	8.9	6	0	1	ET-FR
14330	-2	40.3	0.692329	28.9	10.2	8	0	1	ET-FR
14330	-20	NA	NA	28.9	10.2	8	0	1	ET-FR
14330	-19	23.54	-0.0114782	28.9	10.2	8	0	1	ET-FR
14330	-18	23.8	-0.00055991	28.9	10.2	8	0	1	ET-FR
14330	-16	24.4	0.0246361	28.9	10.2	8	0	1	ET-FR
14330	-12	26	0.0918253	28.9	10.2	8	0	1	ET-FR
14330	-15	NA	NA	28.9	10.2	8	0	1	ET-FR
14330	-4	36	0.511758	28.9	10.2	8	0	1	ET-FR
14330	-3	38.3	0.608343	28.9	10.2	8	0	1	ET-FR
14330	-5	34.1	0.431971	28.9	10.2	8	0	1	ET-FR
14330	-8	NA	NA	28.9	10.2	8	0	1	ET-FR
14330	-7	31	0.301792	28.9	10.2	8	0	1	ET-FR
14330	-1	41.9	0.759518	28.9	10.2	8	0	1	ET-FR
14330	-17	24.1	0.0120381	28.9	10.2	8	0	1	ET-FR
14330	-11	26.4	0.108623	28.9	10.2	8	0	1	ET-FR
14330	-6	32.3	0.356383	28.9	10.2	8	0	1	ET-FR
14330	-13	25.3	0.06243	28.9	10.2	8	0	1	ET-FR
14330	-14	24.5	0.0288354	28.9	10.2	8	0	1	ET-FR
14330	-9	28.7	0.205207	28.9	10.2	8	0	1	ET-FR
14330	-10	27.9	0.171613	28.9	10.2	8	0	1	ET-FR
14331	-1	41	0.87643	29.1	12	10	0	1	ET-FR
14331	-8	NA	NA	29.1	12	10	0	1	ET-FR
14331	-10	27	0.235698	29.1	12	10	0	1	ET-FR
14331	-16	22.1	0.0114416	29.1	12	10	0	1	ET-FR
14331	-19	21.95	0.00457666	29.1	12	10	0	1	ET-FR
14331	-11	25.7	0.176201	29.1	12	10	0	1	ET-FR
14331	-12	25.8	0.180778	29.1	12	10	0	1	ET-FR
14331	-9	27.5	0.258581	29.1	12	10	0	1	ET-FR
14331	-15	NA	NA	29.1	12	10	0	1	ET-FR
14331	-20	NA	NA	29.1	12	10	0	1	ET-FR
14331	-17	21.9	0.00228833	29.1	12	10	0	1	ET-FR
14331	-4	35.4	0.620137	29.1	12	10	0	1	ET-FR
14331	-7	30.3	0.386728	29.1	12	10	0	1	ET-FR
14331	-18	21.7	-0.00686499	29.1	12	10	0	1	ET-FR
14331	-13	24.2	0.107551	29.1	12	10	0	1	ET-FR
14331	-2	38.8	0.775744	29.1	12	10	0	1	ET-FR
14331	-14	23.6	0.0800915	29.1	12	10	0	1	ET-FR
14331	-3	37.5	0.716247	29.1	12	10	0	1	ET-FR
14331	-5	33.8	0.546911	29.1	12	10	0	1	ET-FR
14331	-6	31.7	0.450801	29.1	12	10	0	1	ET-FR
14333	-18	20.1	-0.0156709	26.6	6.1	5	2	1	ET-FR
14333	-7	27.9	0.366308	26.6	6.1	5	2	1	ET-FR
14333	-19	20.46	0.00195886	26.6	6.1	5	2	1	ET-FR
14333	-20	NA	NA	26.6	6.1	5	2	1	ET-FR
14333	-16	21	0.0284035	26.6	6.1	5	2	1	ET-FR
14333	-1	35.9	0.75808	26.6	6.1	5	2	1	ET-FR
14333	-15	NA	NA	26.6	6.1	5	2	1	ET-FR
14333	-8	NA	NA	26.6	6.1	5	2	1	ET-FR
14333	-17	20.7	0.013712	26.6	6.1	5	2	1	ET-FR
14333	-5	30.2	0.478942	26.6	6.1	5	2	1	ET-FR
14333	-2	34.9	0.709109	26.6	6.1	5	2	1	ET-FR
14333	-14	21.2	0.0381978	26.6	6.1	5	2	1	ET-FR
14333	-9	25	0.22429	26.6	6.1	5	2	1	ET-FR
14333	-13	22.1	0.0822723	26.6	6.1	5	2	1	ET-FR
14333	-6	28.7	0.405485	26.6	6.1	5	2	1	ET-FR
14333	-11	23.4	0.145935	26.6	6.1	5	2	1	ET-FR
14333	-10	23.8	0.165524	26.6	6.1	5	2	1	ET-FR
14333	-3	32.9	0.611166	26.6	6.1	5	2	1	ET-FR
14333	-12	22.6	0.106758	26.6	6.1	5	2	1	ET-FR
14333	-4	31.4	0.537708	26.6	6.1	5	2	1	ET-FR
14334	-20	NA	NA	27.9	6.1	4	0	1	ET-FR
14334	-1	34.5	0.509627	27.9	6.1	4	0	1	ET-FR
14334	-19	22.76	-0.00408401	27.9	6.1	4	0	1	ET-FR
14334	-16	23.5	0.0282964	27.9	6.1	4	0	1	ET-FR
14334	-2	33.7	0.474621	27.9	6.1	4	0	1	ET-FR
14334	-4	31.2	0.365228	27.9	6.1	4	0	1	ET-FR
14334	-5	30.1	0.317095	27.9	6.1	4	0	1	ET-FR
14334	-3	32.9	0.439615	27.9	6.1	4	0	1	ET-FR
14334	-15	NA	NA	27.9	6.1	4	0	1	ET-FR
14334	-18	22.6	-0.0110852	27.9	6.1	4	0	1	ET-FR
14334	-7	27.3	0.194574	27.9	6.1	4	0	1	ET-FR
14334	-17	23.2	0.0151692	27.9	6.1	4	0	1	ET-FR
14334	-6	28.6	0.251459	27.9	6.1	4	0	1	ET-FR
14334	-8	NA	NA	27.9	6.1	4	0	1	ET-FR
14334	-14	23.7	0.0370478	27.9	6.1	4	0	1	ET-FR
14334	-13	23.7	0.0370478	27.9	6.1	4	0	1	ET-FR
14334	-12	24.8	0.0851809	27.9	6.1	4	0	1	ET-FR
14334	-9	26.1	0.142065	27.9	6.1	4	0	1	ET-FR
14334	-10	25.8	0.128938	27.9	6.1	4	0	1	ET-FR
14334	-11	24.9	0.0895566	27.9	6.1	4	0	1	ET-FR
14335	-7	30.9	0.344843	30.6	6.5	6	5	0	ET-FR
14335	-20	NA	NA	30.6	6.5	6	5	0	ET-FR
14335	-16	23.5	0.0227767	30.6	6.5	6	5	0	ET-FR
14335	-19	22.83	-0.00638329	30.6	6.5	6	5	0	ET-FR
14335	-17	23.2	0.00972001	30.6	6.5	6	5	0	ET-FR
14335	-8	NA	NA	30.6	6.5	6	5	0	ET-FR
14335	-4	36.6	0.59292	30.6	6.5	6	5	0	ET-FR
14335	-10	27.3	0.188162	30.6	6.5	6	5	0	ET-FR
14335	-18	22.9	-0.00333672	30.6	6.5	6	5	0	ET-FR
14335	-5	34.6	0.505876	30.6	6.5	6	5	0	ET-FR
14335	-13	24.9	0.0837081	30.6	6.5	6	5	0	ET-FR
14335	-15	NA	NA	30.6	6.5	6	5	0	ET-FR
14335	-14	24.1	0.0488902	30.6	6.5	6	5	0	ET-FR
14335	-9	27.9	0.214275	30.6	6.5	6	5	0	ET-FR
14335	-6	32.7	0.423183	30.6	6.5	6	5	0	ET-FR
14335	-1	42.2	0.836646	30.6	6.5	6	5	0	ET-FR
14335	-3	38.7	0.684317	30.6	6.5	6	5	0	ET-FR
14335	-12	26	0.131583	30.6	6.5	6	5	0	ET-FR
14335	-11	26.7	0.162048	30.6	6.5	6	5	0	ET-FR
14335	-2	40.5	0.762658	30.6	6.5	6	5	0	ET-FR
14336	-1	41.4	0.906955	26.7	7.4	6	4	1	ET-FR
14336	-4	35.9	0.653616	26.7	7.4	6	4	1	ET-FR
14336	-2	40.6	0.870106	26.7	7.4	6	4	1	ET-FR
14336	-19	21.5	-0.00967296	26.7	7.4	6	4	1	ET-FR
14336	-3	38.1	0.754952	26.7	7.4	6	4	1	ET-FR
14336	-16	NA	NA	26.7	7.4	6	4	1	ET-FR
14336	-15	22.9	0.0548135	26.7	7.4	6	4	1	ET-FR
14336	-18	21.7	-0.000460617	26.7	7.4	6	4	1	ET-FR
14336	-17	22.5	0.0363888	26.7	7.4	6	4	1	ET-FR
14336	-6	32.7	0.506218	26.7	7.4	6	4	1	ET-FR
14336	-7	30.3	0.39567	26.7	7.4	6	4	1	ET-FR
14336	-20	21.14	-0.0262552	26.7	7.4	6	4	1	ET-FR
14336	-13	24.3	0.1193	26.7	7.4	6	4	1	ET-FR
14336	-5	34	0.566099	26.7	7.4	6	4	1	ET-FR
14336	-12	25.2	0.160755	26.7	7.4	6	4	1	ET-FR
14336	-11	26.3	0.211423	26.7	7.4	6	4	1	ET-FR
14336	-14	23.7	0.0916628	26.7	7.4	6	4	1	ET-FR
14336	-10	27.2	0.252879	26.7	7.4	6	4	1	ET-FR
14336	-8	29.3	0.349608	26.7	7.4	6	4	1	ET-FR
14336	-9	NA	NA	26.7	7.4	6	4	1	ET-FR
14338	-17	24.3	0.0125	29.8	10.1	8	1	0	ET-FR
14338	-20	NA	NA	29.8	10.1	8	1	0	ET-FR
14338	-1	41.2	0.716667	29.8	10.1	8	1	0	ET-FR
14338	-3	38.1	0.5875	29.8	10.1	8	1	0	ET-FR
14338	-2	40.2	0.675	29.8	10.1	8	1	0	ET-FR
14338	-15	NA	NA	29.8	10.1	8	1	0	ET-FR
14338	-18	23.6	-0.0166667	29.8	10.1	8	1	0	ET-FR
14338	-14	25.9	0.0791667	29.8	10.1	8	1	0	ET-FR
14338	-13	26.8	0.116667	29.8	10.1	8	1	0	ET-FR
14338	-16	24.6	0.025	29.8	10.1	8	1	0	ET-FR
14338	-19	24.1	0.00416667	29.8	10.1	8	1	0	ET-FR
14338	-4	36	0.5	29.8	10.1	8	1	0	ET-FR
14338	-6	33.2	0.383333	29.8	10.1	8	1	0	ET-FR
14338	-5	34.8	0.45	29.8	10.1	8	1	0	ET-FR
14338	-12	27.1	0.129167	29.8	10.1	8	1	0	ET-FR
14338	-11	28.1	0.170833	29.8	10.1	8	1	0	ET-FR
14338	-10	28.5	0.1875	29.8	10.1	8	1	0	ET-FR
14338	-9	29.7	0.2375	29.8	10.1	8	1	0	ET-FR
14338	-7	31.2	0.3	29.8	10.1	8	1	0	ET-FR
14338	-8	NA	NA	29.8	10.1	8	1	0	ET-FR
14339	-17	23.5	0.0308148	28	5.1	3	0	1	ET-FR
14339	-20	22.29	-0.0222612	28	5.1	3	0	1	ET-FR
14339	-15	23.9	0.0483606	28	5.1	3	0	1	ET-FR
14339	-18	22.9	0.00449611	28	5.1	3	0	1	ET-FR
14339	-19	22.5	-0.0130497	28	5.1	3	0	1	ET-FR
14339	-13	24.6	0.0790657	28	5.1	3	0	1	ET-FR
14339	-7	28.2	0.236978	28	5.1	3	0	1	ET-FR
14339	-6	30.2	0.324707	28	5.1	3	0	1	ET-FR
14339	-14	24.3	0.0659063	28	5.1	3	0	1	ET-FR
14339	-10	26.3	0.153635	28	5.1	3	0	1	ET-FR
14339	-16	NA	NA	28	5.1	3	0	1	ET-FR
14339	-4	32.1	0.408049	28	5.1	3	0	1	ET-FR
14339	-5	30.7	0.346639	28	5.1	3	0	1	ET-FR
14339	-3	33.6	0.473846	28	5.1	3	0	1	ET-FR
14339	-12	24.9	0.092225	28	5.1	3	0	1	ET-FR
14339	-11	26	0.140476	28	5.1	3	0	1	ET-FR
14339	-9	NA	NA	28	5.1	3	0	1	ET-FR
14339	-1	34.9	0.53087	28	5.1	3	0	1	ET-FR
14339	-8	27.4	0.201886	28	5.1	3	0	1	ET-FR
14339	-2	34.7	0.522097	28	5.1	3	0	1	ET-FR
14340	-1	36.1	0.538625	27.5	5.9	4	0	1	ET-FR
14340	-3	34.9	0.48748	27.5	5.9	4	0	1	ET-FR
14340	-15	23.7	0.0101225	27.5	5.9	4	0	1	ET-FR
14340	-5	32.5	0.385189	27.5	5.9	4	0	1	ET-FR
14340	-2	35.7	0.521577	27.5	5.9	4	0	1	ET-FR
14340	-20	23.05	-0.0175812	27.5	5.9	4	0	1	ET-FR
14340	-4	33.4	0.423548	27.5	5.9	4	0	1	ET-FR
14340	-17	23.6	0.00586042	27.5	5.9	4	0	1	ET-FR
14340	-6	30.8	0.312733	27.5	5.9	4	0	1	ET-FR
14340	-16	NA	NA	27.5	5.9	4	0	1	ET-FR
14340	-19	23.6	0.00586042	27.5	5.9	4	0	1	ET-FR
14340	-18	23.6	0.00586042	27.5	5.9	4	0	1	ET-FR
14340	-13	25.4	0.0825786	27.5	5.9	4	0	1	ET-FR
14340	-12	26.2	0.116676	27.5	5.9	4	0	1	ET-FR
14340	-8	29.1	0.240277	27.5	5.9	4	0	1	ET-FR
14340	-14	24.8	0.0570059	27.5	5.9	4	0	1	ET-FR
14340	-10	27.3	0.163559	27.5	5.9	4	0	1	ET-FR
14340	-7	29.9	0.274374	27.5	5.9	4	0	1	ET-FR
14340	-11	26.6	0.133724	27.5	5.9	4	0	1	ET-FR
14340	-9	NA	NA	27.5	5.9	4	0	1	ET-FR
14341	-17	24.2	-0.0030896	28	6.7	4	0	1	ET-FR
14341	-19	23.9	-0.015448	28	6.7	4	0	1	ET-FR
14341	-9	NA	NA	28	6.7	4	0	1	ET-FR
14341	-8	28.1	0.15757	28	6.7	4	0	1	ET-FR
14341	-20	24.5	0.0092688	28	6.7	4	0	1	ET-FR
14341	-15	24.9	0.0257467	28	6.7	4	0	1	ET-FR
14341	-18	24.5	0.0092688	28	6.7	4	0	1	ET-FR
14341	-4	32.2	0.326468	28	6.7	4	0	1	ET-FR
14341	-16	NA	NA	28	6.7	4	0	1	ET-FR
14341	-7	29.2	0.202884	28	6.7	4	0	1	ET-FR
14341	-14	25	0.0298661	28	6.7	4	0	1	ET-FR
14341	-2	35.6	0.466529	28	6.7	4	0	1	ET-FR
14341	-13	25.6	0.0545829	28	6.7	4	0	1	ET-FR
14341	-6	30.3	0.248198	28	6.7	4	0	1	ET-FR
14341	-3	34.3	0.412976	28	6.7	4	0	1	ET-FR
14341	-10	26.9	0.108136	28	6.7	4	0	1	ET-FR
14341	-5	31.2	0.285273	28	6.7	4	0	1	ET-FR
14341	-12	26.3	0.0834192	28	6.7	4	0	1	ET-FR
14341	-11	26.6	0.0957775	28	6.7	4	0	1	ET-FR
14341	-1	36.1	0.487127	28	6.7	4	0	1	ET-FR
14343	-10	NA	NA	25.7	12.1	10	0	1	ET-FR
14343	-9	25.5	0.19859	25.7	12.1	10	0	1	ET-FR
14343	-20	NA	NA	25.7	12.1	10	0	1	ET-FR
14343	-19	21.35	0.00352526	25.7	12.1	10	0	1	ET-FR
14343	-18	21.2	-0.00352526	25.7	12.1	10	0	1	ET-FR
14343	-6	29.5	0.386604	25.7	12.1	10	0	1	ET-FR
14343	-7	28	0.316099	25.7	12.1	10	0	1	ET-FR
14343	-16	21.8	0.0246769	25.7	12.1	10	0	1	ET-FR
14343	-11	23.7	0.113984	25.7	12.1	10	0	1	ET-FR
14343	-14	22.9	0.0763807	25.7	12.1	10	0	1	ET-FR
14343	-8	26.5	0.245593	25.7	12.1	10	0	1	ET-FR
14343	-12	23.3	0.0951821	25.7	12.1	10	0	1	ET-FR
14343	-5	30.9	0.452409	25.7	12.1	10	0	1	ET-FR
14343	-15	22.3	0.0481786	25.7	12.1	10	0	1	ET-FR
14343	-17	NA	NA	25.7	12.1	10	0	1	ET-FR
14343	-13	23	0.0810811	25.7	12.1	10	0	1	ET-FR
14343	-2	36.5	0.715629	25.7	12.1	10	0	1	ET-FR
14343	-1	38.4	0.804935	25.7	12.1	10	0	1	ET-FR
14343	-3	34.8	0.635723	25.7	12.1	10	0	1	ET-FR
14343	-4	32.6	0.532315	25.7	12.1	10	0	1	ET-FR
14344	-18	22.9	-0.0302774	28.4	8.3	6	0	1	ET-FR
14344	-2	37.3	0.579505	28.4	8.3	6	0	1	ET-FR
14344	-3	36.3	0.537159	28.4	8.3	6	0	1	ET-FR
14344	-5	32.5	0.376244	28.4	8.3	6	0	1	ET-FR
14344	-17	NA	NA	28.4	8.3	6	0	1	ET-FR
14344	-1	37.8	0.600678	28.4	8.3	6	0	1	ET-FR
14344	-16	24	0.0163032	28.4	8.3	6	0	1	ET-FR
14344	-15	24.5	0.0374762	28.4	8.3	6	0	1	ET-FR
14344	-19	24.33	0.0302774	28.4	8.3	6	0	1	ET-FR
14344	-4	34.3	0.452467	28.4	8.3	6	0	1	ET-FR
14344	-12	26.4	0.117934	28.4	8.3	6	0	1	ET-FR
14344	-6	31.5	0.333898	28.4	8.3	6	0	1	ET-FR
14344	-11	26.4	0.117934	28.4	8.3	6	0	1	ET-FR
14344	-14	25.3	0.071353	28.4	8.3	6	0	1	ET-FR
14344	-7	30.8	0.304256	28.4	8.3	6	0	1	ET-FR
14344	-8	29.3	0.240737	28.4	8.3	6	0	1	ET-FR
14344	-20	NA	NA	28.4	8.3	6	0	1	ET-FR
14344	-13	25.4	0.0755876	28.4	8.3	6	0	1	ET-FR
14344	-9	28.1	0.189922	28.4	8.3	6	0	1	ET-FR
14344	-10	NA	NA	28.4	8.3	6	0	1	ET-FR
14345	-18	NA	NA	28	4.7	3	0	1	ET-FR
14345	-19	22.7	-0.0150419	28	4.7	3	0	1	ET-FR
14345	-6	31.1	0.349436	28	4.7	3	0	1	ET-FR
14345	-17	23.2	0.00665317	28	4.7	3	0	1	ET-FR
14345	-16	23.4	0.0153312	28	4.7	3	0	1	ET-FR
14345	-7	29.2	0.266995	28	4.7	3	0	1	ET-FR
14345	-5	31.7	0.37547	28	4.7	3	0	1	ET-FR
14345	-13	24.3	0.0543824	28	4.7	3	0	1	ET-FR
14345	-3	34.1	0.479607	28	4.7	3	0	1	ET-FR
14345	-12	25.6	0.11079	28	4.7	3	0	1	ET-FR
14345	-20	23.24	0.00838878	28	4.7	3	0	1	ET-FR
14345	-14	24.5	0.0630605	28	4.7	3	0	1	ET-FR
14345	-9	26.9	0.167197	28	4.7	3	0	1	ET-FR
14345	-8	28.7	0.245299	28	4.7	3	0	1	ET-FR
14345	-15	24.2	0.0500434	28	4.7	3	0	1	ET-FR
14345	-11	NA	NA	28	4.7	3	0	1	ET-FR
14345	-10	26.4	0.145502	28	4.7	3	0	1	ET-FR
14345	-4	33.4	0.449233	28	4.7	3	0	1	ET-FR
14345	-2	34.5	0.496963	28	4.7	3	0	1	ET-FR
14345	-1	35.7	0.549031	28	4.7	3	0	1	ET-FR
14347	-20	NA	NA	29.3	9.7	7	1	1	ET-FR
14347	-19	22.54	-0.00573445	29.3	9.7	7	1	1	ET-FR
14347	-9	27.3	0.204235	29.3	9.7	7	1	1	ET-FR
14347	-8	28.9	0.274813	29.3	9.7	7	1	1	ET-FR
14347	-7	30.2	0.332157	29.3	9.7	7	1	1	ET-FR
14347	-18	22.8	0.00573445	29.3	9.7	7	1	1	ET-FR
14347	-5	32.7	0.442435	29.3	9.7	7	1	1	ET-FR
14347	-17	NA	NA	29.3	9.7	7	1	1	ET-FR
14347	-16	23.2	0.0233789	29.3	9.7	7	1	1	ET-FR
14347	-6	31.5	0.389502	29.3	9.7	7	1	1	ET-FR
14347	-14	24.7	0.0895457	29.3	9.7	7	1	1	ET-FR
14347	-3	36.9	0.627702	29.3	9.7	7	1	1	ET-FR
14347	-13	24.6	0.0851345	29.3	9.7	7	1	1	ET-FR
14347	-12	25.4	0.120423	29.3	9.7	7	1	1	ET-FR
14347	-10	NA	NA	29.3	9.7	7	1	1	ET-FR
14347	-1	39.8	0.755624	29.3	9.7	7	1	1	ET-FR
14347	-4	34.5	0.521835	29.3	9.7	7	1	1	ET-FR
14347	-15	23.9	0.0542567	29.3	9.7	7	1	1	ET-FR
14347	-11	26	0.14689	29.3	9.7	7	1	1	ET-FR
14347	-2	37.7	0.662991	29.3	9.7	7	1	1	ET-FR
14348	-2	37	0.77458	26.4	11.2	9	0	1	ET-FR
14348	-14	22	0.0551559	26.4	11.2	9	0	1	ET-FR
14348	-1	39	0.870504	26.4	11.2	9	0	1	ET-FR
14348	-3	35.6	0.707434	26.4	11.2	9	0	1	ET-FR
14348	-19	20.9	0.00239808	26.4	11.2	9	0	1	ET-FR
14348	-13	22.8	0.0935252	26.4	11.2	9	0	1	ET-FR
14348	-16	21.5	0.0311751	26.4	11.2	9	0	1	ET-FR
14348	-15	21.8	0.0455635	26.4	11.2	9	0	1	ET-FR
14348	-11	23.9	0.146283	26.4	11.2	9	0	1	ET-FR
14348	-18	20.8	-0.00239808	26.4	11.2	9	0	1	ET-FR
14348	-17	NA	NA	26.4	11.2	9	0	1	ET-FR
14348	-12	23.2	0.11271	26.4	11.2	9	0	1	ET-FR
14348	-4	33.8	0.621103	26.4	11.2	9	0	1	ET-FR
14348	-6	29.9	0.434053	26.4	11.2	9	0	1	ET-FR
14348	-5	31.8	0.52518	26.4	11.2	9	0	1	ET-FR
14348	-9	25.2	0.208633	26.4	11.2	9	0	1	ET-FR
14348	-8	26.9	0.290168	26.4	11.2	9	0	1	ET-FR
14348	-20	NA	NA	26.4	11.2	9	0	1	ET-FR
14348	-10	NA	NA	26.4	11.2	9	0	1	ET-FR
14348	-7	28.4	0.36211	26.4	11.2	9	0	1	ET-FR
14350	-17	NA	NA	29.3	9.9	7	0	1	ET-FR
14350	-16	24.4	0.0243493	29.3	9.9	7	0	1	ET-FR
14350	-15	24.8	0.0411419	29.3	9.9	7	0	1	ET-FR
14350	-3	36.7	0.540722	29.3	9.9	7	0	1	ET-FR
14350	-13	25	0.0495382	29.3	9.9	7	0	1	ET-FR
14350	-12	26	0.0915197	29.3	9.9	7	0	1	ET-FR
14350	-14	25.5	0.070529	29.3	9.9	7	0	1	ET-FR
14350	-2	37.5	0.574307	29.3	9.9	7	0	1	ET-FR
14350	-4	34.7	0.456759	29.3	9.9	7	0	1	ET-FR
14350	-9	27.5	0.154492	29.3	9.9	7	0	1	ET-FR
14350	-1	39.1	0.641478	29.3	9.9	7	0	1	ET-FR
14350	-11	26.3	0.104114	29.3	9.9	7	0	1	ET-FR
14350	-10	NA	NA	29.3	9.9	7	0	1	ET-FR
14350	-18	23.6	-0.00923594	29.3	9.9	7	0	1	ET-FR
14350	-5	32.6	0.368598	29.3	9.9	7	0	1	ET-FR
14350	-20	NA	NA	29.3	9.9	7	0	1	ET-FR
14350	-19	24.04	0.00923594	29.3	9.9	7	0	1	ET-FR
14350	-6	31.7	0.330814	29.3	9.9	7	0	1	ET-FR
14350	-8	29	0.217464	29.3	9.9	7	0	1	ET-FR
14350	-7	30.6	0.284635	29.3	9.9	7	0	1	ET-FR
14351	-17	20.8	0.003861	23.9	7	5	0	1	ET-FR
14351	-18	NA	NA	23.9	7	5	0	1	ET-FR
14351	-5	29	0.399614	23.9	7	5	0	1	ET-FR
14351	-16	21.8	0.0521236	23.9	7	5	0	1	ET-FR
14351	-19	20.4	-0.015444	23.9	7	5	0	1	ET-FR
14351	-6	27.9	0.346525	23.9	7	5	0	1	ET-FR
14351	-14	21.8	0.0521236	23.9	7	5	0	1	ET-FR
14351	-4	31.1	0.500965	23.9	7	5	0	1	ET-FR
14351	-3	30.6	0.476834	23.9	7	5	0	1	ET-FR
14351	-15	22.1	0.0666023	23.9	7	5	0	1	ET-FR
14351	-20	20.96	0.011583	23.9	7	5	0	1	ET-FR
14351	-1	33.6	0.621622	23.9	7	5	0	1	ET-FR
14351	-13	22.3	0.0762548	23.9	7	5	0	1	ET-FR
14351	-12	22.8	0.100386	23.9	7	5	0	1	ET-FR
14351	-11	NA	NA	23.9	7	5	0	1	ET-FR
14351	-7	27.3	0.317568	23.9	7	5	0	1	ET-FR
14351	-10	24	0.158301	23.9	7	5	0	1	ET-FR
14351	-9	24.5	0.182432	23.9	7	5	0	1	ET-FR
14351	-2	33	0.592664	23.9	7	5	0	1	ET-FR
14351	-8	26.3	0.269305	23.9	7	5	0	1	ET-FR
14353	-20	22.8	0.0254873	25.7	3.6	2	0	1	ET-FR
14353	-19	21.8	-0.0194903	25.7	3.6	2	0	1	ET-FR
14353	-18	NA	NA	25.7	3.6	2	0	1	ET-FR
14353	-16	23.5	0.0569715	25.7	3.6	2	0	1	ET-FR
14353	-7	27.6	0.241379	25.7	3.6	2	0	1	ET-FR
14353	-6	28.2	0.268366	25.7	3.6	2	0	1	ET-FR
14353	-17	22.1	-0.005997	25.7	3.6	2	0	1	ET-FR
14353	-8	26.9	0.209895	25.7	3.6	2	0	1	ET-FR
14353	-3	30.9	0.389805	25.7	3.6	2	0	1	ET-FR
14353	-15	23.8	0.0704648	25.7	3.6	2	0	1	ET-FR
14353	-5	28.7	0.290855	25.7	3.6	2	0	1	ET-FR
14353	-4	29.7	0.335832	25.7	3.6	2	0	1	ET-FR
14353	-13	24.2	0.0884558	25.7	3.6	2	0	1	ET-FR
14353	-12	24.4	0.0974513	25.7	3.6	2	0	1	ET-FR
14353	-11	NA	NA	25.7	3.6	2	0	1	ET-FR
14353	-14	23.6	0.0614693	25.7	3.6	2	0	1	ET-FR
14353	-9	26.1	0.173913	25.7	3.6	2	0	1	ET-FR
14353	-1	32.5	0.461769	25.7	3.6	2	0	1	ET-FR
14353	-10	25.3	0.137931	25.7	3.6	2	0	1	ET-FR
14353	-2	32.1	0.443778	25.7	3.6	2	0	1	ET-FR
14354	-16	NA	NA	27.4	9.9	7	0	1	ET-FR
14354	-1	37.3	0.74177	27.4	9.9	7	0	1	ET-FR
14354	-12	NA	NA	27.4	9.9	7	0	1	ET-FR
14354	-15	22.3	0.0413262	27.4	9.9	7	0	1	ET-FR
14354	-13	23.4	0.092692	27.4	9.9	7	0	1	ET-FR
14354	-2	36.2	0.690404	27.4	9.9	7	0	1	ET-FR
14354	-11	24.6	0.148728	27.4	9.9	7	0	1	ET-FR
14354	-14	22.6	0.055335	27.4	9.9	7	0	1	ET-FR
14354	-10	NA	NA	27.4	9.9	7	0	1	ET-FR
14354	-9	26	0.214102	27.4	9.9	7	0	1	ET-FR
14354	-3	34.3	0.601681	27.4	9.9	7	0	1	ET-FR
14354	-8	27.2	0.270138	27.4	9.9	7	0	1	ET-FR
14354	-19	21.43	0.000700444	27.4	9.9	7	0	1	ET-FR
14354	-18	21.4	-0.000700444	27.4	9.9	7	0	1	ET-FR
14354	-17	NA	NA	27.4	9.9	7	0	1	ET-FR
14354	-4	32.8	0.531637	27.4	9.9	7	0	1	ET-FR
14354	-20	NA	NA	27.4	9.9	7	0	1	ET-FR
14354	-6	29.9	0.396218	27.4	9.9	7	0	1	ET-FR
14354	-5	31	0.447583	27.4	9.9	7	0	1	ET-FR
14354	-7	29.1	0.358861	27.4	9.9	7	0	1	ET-FR
14357	-19	21.6	0.00934579	27.6	4.6	3	0	1	ET-CF
14357	-18	20.8	-0.0280374	27.6	4.6	3	0	1	ET-CF
14357	-16	22.7	0.0607477	27.6	4.6	3	0	1	ET-CF
14357	-15	NA	NA	27.6	4.6	3	0	1	ET-CF
14357	-6	27.9	0.303738	27.6	4.6	3	0	1	ET-CF
14357	-17	21.8	0.0186916	27.6	4.6	3	0	1	ET-CF
14357	-4	29.5	0.378505	27.6	4.6	3	0	1	ET-CF
14357	-20	NA	NA	27.6	4.6	3	0	1	ET-CF
14357	-2	32.3	0.509346	27.6	4.6	3	0	1	ET-CF
14357	-5	28.2	0.317757	27.6	4.6	3	0	1	ET-CF
14357	-13	23.5	0.0981308	27.6	4.6	3	0	1	ET-CF
14357	-3	31	0.448598	27.6	4.6	3	0	1	ET-CF
14357	-7	27	0.261682	27.6	4.6	3	0	1	ET-CF
14357	-14	23	0.0747664	27.6	4.6	3	0	1	ET-CF
14357	-10	24.5	0.14486	27.6	4.6	3	0	1	ET-CF
14357	-9	25.1	0.172897	27.6	4.6	3	0	1	ET-CF
14357	-12	23.7	0.107477	27.6	4.6	3	0	1	ET-CF
14357	-11	24.1	0.126168	27.6	4.6	3	0	1	ET-CF
14357	-1	32.4	0.514019	27.6	4.6	3	0	1	ET-CF
14357	-8	NA	NA	27.6	4.6	3	0	1	ET-CF
14358	-2	33.7	0.415966	27.3	7.2	5	0	1	ET-CF
14358	-12	25	0.0504202	27.3	7.2	5	0	1	ET-CF
14358	-15	NA	NA	27.3	7.2	5	0	1	ET-CF
14358	-14	23.9	0.00420168	27.3	7.2	5	0	1	ET-CF
14358	-13	24.9	0.0462185	27.3	7.2	5	0	1	ET-CF
14358	-1	34.9	0.466387	27.3	7.2	5	0	1	ET-CF
14358	-11	25.3	0.0630252	27.3	7.2	5	0	1	ET-CF
14358	-10	25.4	0.0672269	27.3	7.2	5	0	1	ET-CF
14358	-19	24.1	0.012605	27.3	7.2	5	0	1	ET-CF
14358	-9	26.2	0.10084	27.3	7.2	5	0	1	ET-CF
14358	-16	24.3	0.0210084	27.3	7.2	5	0	1	ET-CF
14358	-3	32	0.344538	27.3	7.2	5	0	1	ET-CF
14358	-20	NA	NA	27.3	7.2	5	0	1	ET-CF
14358	-18	23.3	-0.0210084	27.3	7.2	5	0	1	ET-CF
14358	-17	24	0.00840336	27.3	7.2	5	0	1	ET-CF
14358	-8	NA	NA	27.3	7.2	5	0	1	ET-CF
14358	-6	28.6	0.201681	27.3	7.2	5	0	1	ET-CF
14358	-5	29.3	0.231092	27.3	7.2	5	0	1	ET-CF
14358	-4	31.1	0.306723	27.3	7.2	5	0	1	ET-CF
14358	-7	27.3	0.147059	27.3	7.2	5	0	1	ET-CF
14360	-15	NA	NA	27.5	6	5	0	1	ET-CF
14360	-11	23.5	0.131621	27.5	6	5	0	1	ET-CF
14360	-13	23	0.107544	27.5	6	5	0	1	ET-CF
14360	-1	37.3	0.796148	27.5	6	5	0	1	ET-CF
14360	-16	22	0.05939	27.5	6	5	0	1	ET-CF
14360	-14	22.1	0.0642055	27.5	6	5	0	1	ET-CF
14360	-10	24.8	0.194222	27.5	6	5	0	1	ET-CF
14360	-12	23.1	0.11236	27.5	6	5	0	1	ET-CF
14360	-17	21.1	0.0160514	27.5	6	5	0	1	ET-CF
14360	-2	35.5	0.70947	27.5	6	5	0	1	ET-CF
14360	-20	NA	NA	27.5	6	5	0	1	ET-CF
14360	-19	20.7	-0.00321027	27.5	6	5	0	1	ET-CF
14360	-9	25.6	0.232745	27.5	6	5	0	1	ET-CF
14360	-3	33.9	0.632424	27.5	6	5	0	1	ET-CF
14360	-8	NA	NA	27.5	6	5	0	1	ET-CF
14360	-7	28	0.348315	27.5	6	5	0	1	ET-CF
14360	-18	20.5	-0.0128411	27.5	6	5	0	1	ET-CF
14360	-4	32.3	0.555377	27.5	6	5	0	1	ET-CF
14360	-6	28.7	0.382022	27.5	6	5	0	1	ET-CF
14360	-5	30.9	0.487961	27.5	6	5	0	1	ET-CF
14361	-17	22.3	0.0469484	25.5	3.2	2	0	0	ET-CF
14361	-16	NA	NA	25.5	3.2	2	0	0	ET-CF
14361	-18	21.4	0.00469484	25.5	3.2	2	0	0	ET-CF
14361	-4	29.5	0.384977	25.5	3.2	2	0	0	ET-CF
14361	-15	22.7	0.0657277	25.5	3.2	2	0	0	ET-CF
14361	-14	22.9	0.0751174	25.5	3.2	2	0	0	ET-CF
14361	-1	31.6	0.483568	25.5	3.2	2	0	0	ET-CF
14361	-13	24	0.126761	25.5	3.2	2	0	0	ET-CF
14361	-3	30.3	0.422535	25.5	3.2	2	0	0	ET-CF
14361	-2	31.3	0.469484	25.5	3.2	2	0	0	ET-CF
14361	-19	20.8	-0.0234742	25.5	3.2	2	0	0	ET-CF
14361	-5	28.6	0.342723	25.5	3.2	2	0	0	ET-CF
14361	-10	24.9	0.169014	25.5	3.2	2	0	0	ET-CF
14361	-12	24	0.126761	25.5	3.2	2	0	0	ET-CF
14361	-20	20.7	-0.028169	25.5	3.2	2	0	0	ET-CF
14361	-6	27.9	0.309859	25.5	3.2	2	0	0	ET-CF
14361	-9	NA	NA	25.5	3.2	2	0	0	ET-CF
14361	-8	26.2	0.230047	25.5	3.2	2	0	0	ET-CF
14361	-11	24.2	0.13615	25.5	3.2	2	0	0	ET-CF
14361	-7	26.7	0.253521	25.5	3.2	2	0	0	ET-CF
14363	-18	21.2	-0.0139535	24.4	4.8	3	0	1	ET-CF
14363	-14	23	0.0697674	24.4	4.8	3	0	1	ET-CF
14363	-17	21.7	0.00930233	24.4	4.8	3	0	1	ET-CF
14363	-16	22.5	0.0465116	24.4	4.8	3	0	1	ET-CF
14363	-19	21.6	0.00465116	24.4	4.8	3	0	1	ET-CF
14363	-5	28	0.302326	24.4	4.8	3	0	1	ET-CF
14363	-4	29.4	0.367442	24.4	4.8	3	0	1	ET-CF
14363	-15	NA	NA	24.4	4.8	3	0	1	ET-CF
14363	-2	31.6	0.469767	24.4	4.8	3	0	1	ET-CF
14363	-1	32	0.488372	24.4	4.8	3	0	1	ET-CF
14363	-13	22.7	0.055814	24.4	4.8	3	0	1	ET-CF
14363	-3	30.3	0.409302	24.4	4.8	3	0	1	ET-CF
14363	-20	NA	NA	24.4	4.8	3	0	1	ET-CF
14363	-6	27	0.255814	24.4	4.8	3	0	1	ET-CF
14363	-10	23.7	0.102326	24.4	4.8	3	0	1	ET-CF
14363	-9	24.4	0.134884	24.4	4.8	3	0	1	ET-CF
14363	-12	23	0.0697674	24.4	4.8	3	0	1	ET-CF
14363	-11	23.6	0.0976744	24.4	4.8	3	0	1	ET-CF
14363	-8	NA	NA	24.4	4.8	3	0	1	ET-CF
14363	-7	26.4	0.227907	24.4	4.8	3	0	1	ET-CF
14365	-19	22.9	0.00145773	29.6	11.2	9	0	1	ET-CF
14365	-18	22.7	-0.00728863	29.6	11.2	9	0	1	ET-CF
14365	-15	NA	NA	29.6	11.2	9	0	1	ET-CF
14365	-14	24.1	0.0539359	29.6	11.2	9	0	1	ET-CF
14365	-17	23	0.0058309	29.6	11.2	9	0	1	ET-CF
14365	-16	23.3	0.0189504	29.6	11.2	9	0	1	ET-CF
14365	-20	NA	NA	29.6	11.2	9	0	1	ET-CF
14365	-6	32.4	0.41691	29.6	11.2	9	0	1	ET-CF
14365	-5	34.4	0.504373	29.6	11.2	9	0	1	ET-CF
14365	-4	36.2	0.58309	29.6	11.2	9	0	1	ET-CF
14365	-3	NA	NA	29.6	11.2	9	0	1	ET-CF
14365	-2	40.3	0.762391	29.6	11.2	9	0	1	ET-CF
14365	-1	41.8	0.827988	29.6	11.2	9	0	1	ET-CF
14365	-13	24.4	0.0670554	29.6	11.2	9	0	1	ET-CF
14365	-12	25	0.0932945	29.6	11.2	9	0	1	ET-CF
14365	-11	25.5	0.11516	29.6	11.2	9	0	1	ET-CF
14365	-10	26.3	0.150146	29.6	11.2	9	0	1	ET-CF
14365	-9	27.8	0.215743	29.6	11.2	9	0	1	ET-CF
14365	-8	NA	NA	29.6	11.2	9	0	1	ET-CF
14365	-7	31	0.355685	29.6	11.2	9	0	1	ET-CF
14367	-20	NA	NA	28.8	10.4	8	0	1	ET-CF
14367	-19	23.6	-0.00141044	28.8	10.4	8	0	1	ET-CF
14367	-18	23.4	-0.00987306	28.8	10.4	8	0	1	ET-CF
14367	-17	23.9	0.0112835	28.8	10.4	8	0	1	ET-CF
14367	-16	24.7	0.045134	28.8	10.4	8	0	1	ET-CF
14367	-15	NA	NA	28.8	10.4	8	0	1	ET-CF
14367	-14	24.8	0.0493653	28.8	10.4	8	0	1	ET-CF
14367	-13	24.9	0.0535966	28.8	10.4	8	0	1	ET-CF
14367	-12	26	0.100141	28.8	10.4	8	0	1	ET-CF
14367	-11	26.7	0.12976	28.8	10.4	8	0	1	ET-CF
14367	-10	27.5	0.163611	28.8	10.4	8	0	1	ET-CF
14367	-9	28.4	0.201693	28.8	10.4	8	0	1	ET-CF
14367	-8	NA	NA	28.8	10.4	8	0	1	ET-CF
14367	-7	30.3	0.282087	28.8	10.4	8	0	1	ET-CF
14367	-6	31.6	0.337094	28.8	10.4	8	0	1	ET-CF
14367	-5	32.5	0.375176	28.8	10.4	8	0	1	ET-CF
14367	-4	35.3	0.493653	28.8	10.4	8	0	1	ET-CF
14367	-3	36.7	0.552891	28.8	10.4	8	0	1	ET-CF
14367	-2	38.5	0.629055	28.8	10.4	8	0	1	ET-CF
14367	-1	40.1	0.696756	28.8	10.4	8	0	1	ET-CF
14368	-20	21.6	0.00115875	23.9	2.9	2	1	0	ET-CF
14368	-19	20.8	-0.0359212	23.9	2.9	2	1	0	ET-CF
14368	-18	21.8	0.0104287	23.9	2.9	2	1	0	ET-CF
14368	-17	22.1	0.0243337	23.9	2.9	2	1	0	ET-CF
14368	-16	NA	NA	23.9	2.9	2	1	0	ET-CF
14368	-15	22.2	0.0289687	23.9	2.9	2	1	0	ET-CF
14368	-14	22.5	0.0428737	23.9	2.9	2	1	0	ET-CF
14368	-13	23.2	0.0753187	23.9	2.9	2	1	0	ET-CF
14368	-12	22.9	0.0614137	23.9	2.9	2	1	0	ET-CF
14368	-11	23.3	0.0799537	23.9	2.9	2	1	0	ET-CF
14368	-10	23.9	0.107764	23.9	2.9	2	1	0	ET-CF
14368	-9	NA	NA	23.9	2.9	2	1	0	ET-CF
14368	-8	24.8	0.149479	23.9	2.9	2	1	0	ET-CF
14368	-7	25.6	0.186559	23.9	2.9	2	1	0	ET-CF
14368	-6	26.9	0.246813	23.9	2.9	2	1	0	ET-CF
14368	-5	27.8	0.288528	23.9	2.9	2	1	0	ET-CF
14368	-4	28.6	0.325608	23.9	2.9	2	1	0	ET-CF
14368	-3	30	0.390498	23.9	2.9	2	1	0	ET-CF
14368	-2	30.2	0.399768	23.9	2.9	2	1	0	ET-CF
14368	-1	30.4	0.409038	23.9	2.9	2	1	0	ET-CF
14369	-20	24.8	-0.00301508	28	5.6	4	0	1	ET-CF
14369	-19	24.6	-0.0110553	28	5.6	4	0	1	ET-CF
14369	-18	24.8	-0.00301508	28	5.6	4	0	1	ET-CF
14369	-17	25.3	0.0170854	28	5.6	4	0	1	ET-CF
14369	-16	NA	NA	28	5.6	4	0	1	ET-CF
14369	-15	25.7	0.0331658	28	5.6	4	0	1	ET-CF
14369	-14	26.3	0.0572864	28	5.6	4	0	1	ET-CF
14369	-13	27.2	0.0934673	28	5.6	4	0	1	ET-CF
14369	-12	27	0.0854271	28	5.6	4	0	1	ET-CF
14369	-11	27.4	0.101508	28	5.6	4	0	1	ET-CF
14369	-10	28	0.125628	28	5.6	4	0	1	ET-CF
14369	-9	NA	NA	28	5.6	4	0	1	ET-CF
14369	-8	29.1	0.169849	28	5.6	4	0	1	ET-CF
14369	-7	30.2	0.21407	28	5.6	4	0	1	ET-CF
14369	-6	31.7	0.274372	28	5.6	4	0	1	ET-CF
14369	-5	32.6	0.310553	28	5.6	4	0	1	ET-CF
14369	-4	34.1	0.370854	28	5.6	4	0	1	ET-CF
14369	-3	35.7	0.435176	28	5.6	4	0	1	ET-CF
14369	-2	36.6	0.471357	28	5.6	4	0	1	ET-CF
14369	-1	37.1	0.491457	28	5.6	4	0	1	ET-CF
14372	-20	NA	NA	27.7	9.4	8	0	1	ET-CF
14372	-19	NA	NA	27.7	9.4	8	0	1	ET-CF
14372	-18	22.8	-0.00653595	27.7	9.4	8	0	1	ET-CF
14372	-17	23.1	0.00653595	27.7	9.4	8	0	1	ET-CF
14372	-16	24.4	0.0631808	27.7	9.4	8	0	1	ET-CF
14372	-15	NA	NA	27.7	9.4	8	0	1	ET-CF
14372	-14	24.7	0.0762527	27.7	9.4	8	0	1	ET-CF
14372	-13	24.9	0.0849673	27.7	9.4	8	0	1	ET-CF
14372	-12	25.4	0.106754	27.7	9.4	8	0	1	ET-CF
14372	-11	25.8	0.124183	27.7	9.4	8	0	1	ET-CF
14372	-10	26.7	0.163399	27.7	9.4	8	0	1	ET-CF
14372	-9	27.5	0.198257	27.7	9.4	8	0	1	ET-CF
14372	-8	NA	NA	27.7	9.4	8	0	1	ET-CF
14372	-7	30.6	0.333333	27.7	9.4	8	0	1	ET-CF
14372	-6	31.8	0.385621	27.7	9.4	8	0	1	ET-CF
14372	-5	33.3	0.45098	27.7	9.4	8	0	1	ET-CF
14372	-4	35.1	0.529412	27.7	9.4	8	0	1	ET-CF
14372	-3	38.1	0.660131	27.7	9.4	8	0	1	ET-CF
14372	-2	39.6	0.72549	27.7	9.4	8	0	1	ET-CF
14372	-1	41.3	0.799564	27.7	9.4	8	0	1	ET-CF
14374	-20	NA	NA	28.1	9.5	8	2	1	ET-CF
14374	-19	21.9	0.00689655	28.1	9.5	8	2	1	ET-CF
14374	-18	21.6	-0.00689655	28.1	9.5	8	2	1	ET-CF
14374	-17	NA	NA	28.1	9.5	8	2	1	ET-CF
14374	-16	22.8	0.0482759	28.1	9.5	8	2	1	ET-CF
14374	-15	23	0.0574713	28.1	9.5	8	2	1	ET-CF
14374	-14	23.1	0.062069	28.1	9.5	8	2	1	ET-CF
14374	-13	23.5	0.0804598	28.1	9.5	8	2	1	ET-CF
14374	-12	NA	NA	28.1	9.5	8	2	1	ET-CF
14374	-11	25.1	0.154023	28.1	9.5	8	2	1	ET-CF
14374	-10	NA	NA	28.1	9.5	8	2	1	ET-CF
14374	-9	26.8	0.232184	28.1	9.5	8	2	1	ET-CF
14374	-8	28.6	0.314943	28.1	9.5	8	2	1	ET-CF
14374	-7	29.4	0.351724	28.1	9.5	8	2	1	ET-CF
14374	-6	30.5	0.402299	28.1	9.5	8	2	1	ET-CF
14374	-5	31.4	0.443678	28.1	9.5	8	2	1	ET-CF
14374	-4	33.8	0.554023	28.1	9.5	8	2	1	ET-CF
14374	-3	35.8	0.645977	28.1	9.5	8	2	1	ET-CF
14374	-2	38	0.747126	28.1	9.5	8	2	1	ET-CF
14374	-1	40.1	0.843678	28.1	9.5	8	2	1	ET-CF
14375	-20	NA	NA	28.1	12.3	10	0	1	ET-CF
14375	-19	23.4	0.00862069	28.1	12.3	10	0	1	ET-CF
14375	-18	23	-0.00862069	28.1	12.3	10	0	1	ET-CF
14375	-17	NA	NA	28.1	12.3	10	0	1	ET-CF
14375	-16	23.9	0.0301724	28.1	12.3	10	0	1	ET-CF
14375	-15	24.2	0.0431034	28.1	12.3	10	0	1	ET-CF
14375	-14	24.5	0.0560345	28.1	12.3	10	0	1	ET-CF
14375	-13	25.5	0.0991379	28.1	12.3	10	0	1	ET-CF
14375	-12	NA	NA	28.1	12.3	10	0	1	ET-CF
14375	-11	26.3	0.133621	28.1	12.3	10	0	1	ET-CF
14375	-10	NA	NA	28.1	12.3	10	0	1	ET-CF
14375	-9	28.5	0.228448	28.1	12.3	10	0	1	ET-CF
14375	-8	29.8	0.284483	28.1	12.3	10	0	1	ET-CF
14375	-7	30.6	0.318966	28.1	12.3	10	0	1	ET-CF
14375	-6	32.1	0.383621	28.1	12.3	10	0	1	ET-CF
14375	-5	34.2	0.474138	28.1	12.3	10	0	1	ET-CF
14375	-4	36.4	0.568966	28.1	12.3	10	0	1	ET-CF
14375	-3	37.5	0.616379	28.1	12.3	10	0	1	ET-CF
14375	-2	39.2	0.689655	28.1	12.3	10	0	1	ET-CF
14375	-1	41.2	0.775862	28.1	12.3	10	0	1	ET-CF
14376	-20	NA	NA	26.3	11.7	9	0	1	ET-CF
14376	-19	21.9	0.00921659	26.3	11.7	9	0	1	ET-CF
14376	-18	21.5	-0.00921659	26.3	11.7	9	0	1	ET-CF
14376	-17	NA	NA	26.3	11.7	9	0	1	ET-CF
14376	-16	22.2	0.0230415	26.3	11.7	9	0	1	ET-CF
14376	-15	22.5	0.0368664	26.3	11.7	9	0	1	ET-CF
14376	-14	22.5	0.0368664	26.3	11.7	9	0	1	ET-CF
14376	-13	23	0.0599078	26.3	11.7	9	0	1	ET-CF
14376	-12	NA	NA	26.3	11.7	9	0	1	ET-CF
14376	-11	24.6	0.133641	26.3	11.7	9	0	1	ET-CF
14376	-10	NA	NA	26.3	11.7	9	0	1	ET-CF
14376	-9	25.8	0.18894	26.3	11.7	9	0	1	ET-CF
14376	-8	26.5	0.221198	26.3	11.7	9	0	1	ET-CF
14376	-7	28.1	0.294931	26.3	11.7	9	0	1	ET-CF
14376	-6	29.2	0.345622	26.3	11.7	9	0	1	ET-CF
14376	-5	30.3	0.396313	26.3	11.7	9	0	1	ET-CF
14376	-4	32.7	0.506912	26.3	11.7	9	0	1	ET-CF
14376	-3	34.4	0.585253	26.3	11.7	9	0	1	ET-CF
14376	-2	36.4	0.677419	26.3	11.7	9	0	1	ET-CF
14376	-1	37.6	0.732719	26.3	11.7	9	0	1	ET-CF
14377	-20	NA	NA	28.4	13.1	10	0	1	ET-CF
14377	-19	22	-0.00452489	28.4	13.1	10	0	1	ET-CF
14377	-18	22.2	0.00452489	28.4	13.1	10	0	1	ET-CF
14377	-17	NA	NA	28.4	13.1	10	0	1	ET-CF
14377	-16	23.3	0.0542986	28.4	13.1	10	0	1	ET-CF
14377	-15	23.3	0.0542986	28.4	13.1	10	0	1	ET-CF
14377	-14	24.3	0.0995475	28.4	13.1	10	0	1	ET-CF
14377	-13	24.2	0.0950226	28.4	13.1	10	0	1	ET-CF
14377	-12	NA	NA	28.4	13.1	10	0	1	ET-CF
14377	-11	25.4	0.149321	28.4	13.1	10	0	1	ET-CF
14377	-10	NA	NA	28.4	13.1	10	0	1	ET-CF
14377	-9	27.8	0.257919	28.4	13.1	10	0	1	ET-CF
14377	-8	29.6	0.339367	28.4	13.1	10	0	1	ET-CF
14377	-7	30.8	0.393665	28.4	13.1	10	0	1	ET-CF
14377	-6	32.5	0.470588	28.4	13.1	10	0	1	ET-CF
14377	-5	34.6	0.565611	28.4	13.1	10	0	1	ET-CF
14377	-4	36.1	0.633484	28.4	13.1	10	0	1	ET-CF
14377	-3	38	0.719457	28.4	13.1	10	0	1	ET-CF
14377	-2	40.3	0.823529	28.4	13.1	10	0	1	ET-CF
14377	-1	41.7	0.886878	28.4	13.1	10	0	1	ET-CF
14378	-20	NA	NA	26.2	8.3	7	0	1	ET-CF
14378	-19	22.3	0.0182648	26.2	8.3	7	0	1	ET-CF
14378	-18	21.5	-0.0182648	26.2	8.3	7	0	1	ET-CF
14378	-17	NA	NA	26.2	8.3	7	0	1	ET-CF
14378	-16	22.4	0.0228311	26.2	8.3	7	0	1	ET-CF
14378	-15	22.9	0.0456621	26.2	8.3	7	0	1	ET-CF
14378	-14	22.9	0.0456621	26.2	8.3	7	0	1	ET-CF
14378	-13	23.6	0.0776256	26.2	8.3	7	0	1	ET-CF
14378	-12	NA	NA	26.2	8.3	7	0	1	ET-CF
14378	-11	24.8	0.13242	26.2	8.3	7	0	1	ET-CF
14378	-10	NA	NA	26.2	8.3	7	0	1	ET-CF
14378	-9	26.1	0.191781	26.2	8.3	7	0	1	ET-CF
14378	-8	27.5	0.255708	26.2	8.3	7	0	1	ET-CF
14378	-7	28.3	0.292237	26.2	8.3	7	0	1	ET-CF
14378	-6	29.9	0.365297	26.2	8.3	7	0	1	ET-CF
14378	-5	31.4	0.43379	26.2	8.3	7	0	1	ET-CF
14378	-4	32.9	0.502283	26.2	8.3	7	0	1	ET-CF
14378	-3	34.6	0.579909	26.2	8.3	7	0	1	ET-CF
14378	-2	36.2	0.652968	26.2	8.3	7	0	1	ET-CF
14378	-1	37.3	0.703196	26.2	8.3	7	0	1	ET-CF
14379	-20	NA	NA	28.3	7.6	5	0	1	ET-CF
14379	-19	24.4	0.00826446	28.3	7.6	5	0	1	ET-CF
14379	-18	24	-0.00826446	28.3	7.6	5	0	1	ET-CF
14379	-17	NA	NA	28.3	7.6	5	0	1	ET-CF
14379	-16	24.5	0.0123967	28.3	7.6	5	0	1	ET-CF
14379	-15	NA	NA	28.3	7.6	5	0	1	ET-CF
14379	-14	25	0.0330579	28.3	7.6	5	0	1	ET-CF
14379	-13	24.6	0.0165289	28.3	7.6	5	0	1	ET-CF
14379	-12	NA	NA	28.3	7.6	5	0	1	ET-CF
14379	-11	26.2	0.0826446	28.3	7.6	5	0	1	ET-CF
14379	-10	NA	NA	28.3	7.6	5	0	1	ET-CF
14379	-9	27.9	0.152893	28.3	7.6	5	0	1	ET-CF
14379	-8	28.5	0.177686	28.3	7.6	5	0	1	ET-CF
14379	-7	29	0.198347	28.3	7.6	5	0	1	ET-CF
14379	-6	30.2	0.247934	28.3	7.6	5	0	1	ET-CF
14379	-5	31.2	0.289256	28.3	7.6	5	0	1	ET-CF
14379	-4	32.6	0.347107	28.3	7.6	5	0	1	ET-CF
14379	-3	33.9	0.400826	28.3	7.6	5	0	1	ET-CF
14379	-2	35.3	0.458678	28.3	7.6	5	0	1	ET-CF
14379	-1	36.3	0.5	28.3	7.6	5	0	1	ET-CF
14380	-20	NA	NA	32.2	13	11	1	1	ET-CF
14380	-19	27.6	0.0184502	32.2	13	11	1	1	ET-CF
14380	-18	26.6	-0.0184502	32.2	13	11	1	1	ET-CF
14380	-17	NA	NA	32.2	13	11	1	1	ET-CF
14380	-16	27.7	0.0221402	32.2	13	11	1	1	ET-CF
14380	-15	28.4	0.0479705	32.2	13	11	1	1	ET-CF
14380	-14	28.9	0.0664207	32.2	13	11	1	1	ET-CF
14380	-13	29.3	0.0811808	32.2	13	11	1	1	ET-CF
14380	-12	NA	NA	32.2	13	11	1	1	ET-CF
14380	-11	30.6	0.129151	32.2	13	11	1	1	ET-CF
14380	-10	NA	NA	32.2	13	11	1	1	ET-CF
14380	-9	33	0.217712	32.2	13	11	1	1	ET-CF
14380	-8	33.6	0.239852	32.2	13	11	1	1	ET-CF
14380	-7	35.4	0.306273	32.2	13	11	1	1	ET-CF
14380	-6	36.7	0.354244	32.2	13	11	1	1	ET-CF
14380	-5	38.6	0.424354	32.2	13	11	1	1	ET-CF
14380	-4	40.8	0.505535	32.2	13	11	1	1	ET-CF
14380	-3	43.6	0.608856	32.2	13	11	1	1	ET-CF
14380	-2	45.4	0.675277	32.2	13	11	1	1	ET-CF
14380	-1	47.3	0.745387	32.2	13	11	1	1	ET-CF
14381	-20	NA	NA	28.3	8.9	7	0	1	ET-CF
14381	-19	20.8	-0.0280374	28.3	8.9	7	0	1	ET-CF
14381	-18	22	0.0280374	28.3	8.9	7	0	1	ET-CF
14381	-17	NA	NA	28.3	8.9	7	0	1	ET-CF
14381	-16	23.3	0.088785	28.3	8.9	7	0	1	ET-CF
14381	-15	23.5	0.0981308	28.3	8.9	7	0	1	ET-CF
14381	-14	23.8	0.11215	28.3	8.9	7	0	1	ET-CF
14381	-13	23.6	0.102804	28.3	8.9	7	0	1	ET-CF
14381	-12	NA	NA	28.3	8.9	7	0	1	ET-CF
14381	-11	24.7	0.154206	28.3	8.9	7	0	1	ET-CF
14381	-10	NA	NA	28.3	8.9	7	0	1	ET-CF
14381	-9	26.7	0.247664	28.3	8.9	7	0	1	ET-CF
14381	-8	28.1	0.313084	28.3	8.9	7	0	1	ET-CF
14381	-7	28.8	0.345794	28.3	8.9	7	0	1	ET-CF
14381	-6	30.7	0.434579	28.3	8.9	7	0	1	ET-CF
14381	-5	32.2	0.504673	28.3	8.9	7	0	1	ET-CF
14381	-4	34.1	0.593458	28.3	8.9	7	0	1	ET-CF
14381	-3	36	0.682243	28.3	8.9	7	0	1	ET-CF
14381	-2	37.9	0.771028	28.3	8.9	7	0	1	ET-CF
14381	-1	39.3	0.836449	28.3	8.9	7	0	1	ET-CF
14382	-20	NA	NA	27.1	10.3	9	0	1	ET-CF
14382	-19	22.2	0.0471698	27.1	10.3	9	0	1	ET-CF
14382	-18	20.2	-0.0471698	27.1	10.3	9	0	1	ET-CF
14382	-17	NA	NA	27.1	10.3	9	0	1	ET-CF
14382	-16	20.6	-0.0283019	27.1	10.3	9	0	1	ET-CF
14382	-15	21.1	-0.00471698	27.1	10.3	9	0	1	ET-CF
14382	-14	22	0.0377358	27.1	10.3	9	0	1	ET-CF
14382	-13	22.3	0.0518868	27.1	10.3	9	0	1	ET-CF
14382	-12	NA	NA	27.1	10.3	9	0	1	ET-CF
14382	-11	24	0.132075	27.1	10.3	9	0	1	ET-CF
14382	-10	NA	NA	27.1	10.3	9	0	1	ET-CF
14382	-9	26.2	0.235849	27.1	10.3	9	0	1	ET-CF
14382	-8	28	0.320755	27.1	10.3	9	0	1	ET-CF
14382	-7	29	0.367925	27.1	10.3	9	0	1	ET-CF
14382	-6	30.3	0.429245	27.1	10.3	9	0	1	ET-CF
14382	-5	32.1	0.514151	27.1	10.3	9	0	1	ET-CF
14382	-4	34.2	0.613208	27.1	10.3	9	0	1	ET-CF
14382	-3	36.2	0.707547	27.1	10.3	9	0	1	ET-CF
14382	-2	38.3	0.806604	27.1	10.3	9	0	1	ET-CF
[truncated: 21 more rows]

## Sheet: ETFR mat behaviour.csv
ID	pnd	arching	nursing	licking	eating	drinking	selfgroom	contact	momwgt	litwgt	p0size	p0dead	grp	p6wgt	p6size
14248	5	12.5	85	10	3.75	0	2.5	2.5	23	7.8	6	1	NM-FR	12.9	4
14248	3	6.25	77.5	17.5	3.75	1.25	1.25	0	23	7.8	6	1	NM-FR	12.9	4
14248	4	3.75	75	15	6.25	1.25	6.25	3.75	23	7.8	6	1	NM-FR	12.9	4
14248	6	47.5	92.5	13.75	5	1.25	5	1.25	23	7.8	6	1	NM-FR	12.9	4
14248	1	25	95	7.5	0	0	3.75	3.75	23	7.8	6	1	NM-FR	12.9	4
14248	2	15	95	8.75	1.25	0	5	3.75	23	7.8	6	1	NM-FR	12.9	4
14251	3	32.5	77.5	12.5	7.5	1.25	7.5	0	24.3	9.5	7	1	NM-FR	27.5	7
14251	4	15	58.75	22.5	5	1.25	5	16.25	24.3	9.5	7	1	NM-FR	27.5	7
14251	2	15	67.5	11.25	8.75	2.5	10	5	24.3	9.5	7	1	NM-FR	27.5	7
14251	6	32.5	81.25	7.5	7.5	1.25	3.75	1.25	24.3	9.5	7	1	NM-FR	27.5	7
14251	1	45	85	13.75	0	1.25	7.5	8.75	24.3	9.5	7	1	NM-FR	27.5	7
14251	5	31.25	75	12.5	13.75	0	10	2.5	24.3	9.5	7	1	NM-FR	27.5	7
14255	1	43.75	76.25	28.75	2.5	0	1.25	2.5	22.3	9.1	7	0	NM-FR	21.6	6
14255	5	22.5	91.25	5	3.75	0	5	0	22.3	9.1	7	0	NM-FR	21.6	6
14255	2	18.75	82.5	27.5	2.5	2.5	7.5	0	22.3	9.1	7	0	NM-FR	21.6	6
14255	4	48.75	86.25	12.5	8.75	1.25	7.5	2.5	22.3	9.1	7	0	NM-FR	21.6	6
14255	3	27.5	73.75	22.5	7.5	0	6.25	8.75	22.3	9.1	7	0	NM-FR	21.6	6
14255	6	7.5	82.5	13.75	6.25	2.5	5	3.75	22.3	9.1	7	0	NM-FR	21.6	6
14256	1	0	78.75	21.25	3.75	0	5	11.25	25.5	10.1	8	0	NM-FR	20.4	6
14256	4	7.5	82.5	15	6.25	0	1.25	3.75	25.5	10.1	8	0	NM-FR	20.4	6
14256	3	1.25	88.75	22.5	5	1.25	1.25	5	25.5	10.1	8	0	NM-FR	20.4	6
14256	6	15	85	7.5	3.75	0	5	2.5	25.5	10.1	8	0	NM-FR	20.4	6
14256	5	0	86.25	10	6.25	0	3.75	2.5	25.5	10.1	8	0	NM-FR	20.4	6
14256	2	0	78.75	10	8.75	3.75	2.5	3.75	25.5	10.1	8	0	NM-FR	20.4	6
14257	6	0	80	12.5	10	1.25	5	7.5	24.9	10.9	9	0	NM-FR	29.6	9
14257	2	5	81.25	30	2.5	0	3.75	1.25	24.9	10.9	9	0	NM-FR	29.6	9
14257	1	1.25	66.25	26.25	5	0	1.25	5	24.9	10.9	9	0	NM-FR	29.6	9
14257	5	18.75	77.5	16.25	7.5	0	8.75	5	24.9	10.9	9	0	NM-FR	29.6	9
14257	3	7.5	52.5	22.5	12.5	0	5	5	24.9	10.9	9	0	NM-FR	29.6	9
14257	4	21.25	77.5	18.75	6.25	0	7.5	12.5	24.9	10.9	9	0	NM-FR	29.6	9
14259	1	20	96.25	20	0	0	0	1.25	24.2	7.8	6	0	NM-FR	10.8	3
14259	2	6.25	86.25	11.25	2.5	1.25	2.5	2.5	24.2	7.8	6	0	NM-FR	10.8	3
14259	6	2.5	92.5	3.75	5	0	1.25	1.25	24.2	7.8	6	0	NM-FR	10.8	3
14259	5	0	92.5	6.25	2.5	0	0	1.25	24.2	7.8	6	0	NM-FR	10.8	3
14259	3	17.5	90	3.75	3.75	0	5	1.25	24.2	7.8	6	0	NM-FR	10.8	3
14259	4	17.5	91.25	0	6.25	0	1.25	2.5	24.2	7.8	6	0	NM-FR	10.8	3
14260	4	17.5	91.25	8.75	3.75	1.25	1.25	1.25	24.6	9.2	7	0	NM-FR	19.5	5
14260	2	8.75	71.25	13.75	7.5	1.25	6.25	7.5	24.6	9.2	7	0	NM-FR	19.5	5
14260	1	36.25	76.25	20	1.25	0	6.25	6.25	24.6	9.2	7	0	NM-FR	19.5	5
14260	6	6.25	88.75	5	6.25	0	3.75	0	24.6	9.2	7	0	NM-FR	19.5	5
14260	3	25	85	10	8.75	0	5	5	24.6	9.2	7	0	NM-FR	19.5	5
14260	5	0	83.75	6.25	8.75	0	2.5	1.25	24.6	9.2	7	0	NM-FR	19.5	5
14261	2	37.5	72.5	11.25	6.25	1.25	5	8.75	26	12.3	10	0	NM-FR	7.1	2
14261	6	56.25	96.25	13.75	1.25	0	8.75	3.75	26	12.3	10	0	NM-FR	7.1	2
14261	5	22.5	75	18.75	5	1.25	3.75	2.5	26	12.3	10	0	NM-FR	7.1	2
14261	4	30	90	20	2.5	0	5	1.25	26	12.3	10	0	NM-FR	7.1	2
14261	3	12.5	70	11.25	6.25	1.25	6.25	3.75	26	12.3	10	0	NM-FR	7.1	2
14261	1	40	87.5	18.75	0	0	2.5	5	26	12.3	10	0	NM-FR	7.1	2
14266	5	1.25	85	10	3.75	0	3.75	6.25	24.8	10.6	8	0	NM-FR	14.7	6
14266	3	0	91.25	22.5	3.75	0	2.5	1.25	24.8	10.6	8	0	NM-FR	14.7	6
14266	6	32.5	87.5	8.75	5	0	6.25	0	24.8	10.6	8	0	NM-FR	14.7	6
14266	2	7.5	88.75	16.25	2.5	0	6.25	1.25	24.8	10.6	8	0	NM-FR	14.7	6
14266	1	16.25	86.25	23.75	1.25	0	6.25	8.75	24.8	10.6	8	0	NM-FR	14.7	6
14266	4	10	83.75	15	2.5	0	3.75	3.75	24.8	10.6	8	0	NM-FR	14.7	6
14267	4	5	85	6.25	5	0	2.5	3.75	25.5	9.5	7	0	NM-FR	20.3	6
14267	6	0	92.5	10	1.25	0	5	3.75	25.5	9.5	7	0	NM-FR	20.3	6
14267	5	27.5	92.5	7.5	2.5	0	5	2.5	25.5	9.5	7	0	NM-FR	20.3	6
14267	3	21.25	83.75	17.5	3.75	0	3.75	2.5	25.5	9.5	7	0	NM-FR	20.3	6
14267	2	22.5	91.25	20	0	0	1.25	2.5	25.5	9.5	7	0	NM-FR	20.3	6
14267	1	22.5	58.75	17.5	1.25	0	12.5	16.25	25.5	9.5	7	0	NM-FR	20.3	6
14268	6	2.5	96.25	16.25	2.5	0	0	0	29.6	9.2	6	1	NM-FR	16.9	4
14268	3	31.25	93.75	22.5	3.75	0	6.25	1.25	29.6	9.2	6	1	NM-FR	16.9	4
14268	2	22.5	95	11.25	0	1.25	1.25	0	29.6	9.2	6	1	NM-FR	16.9	4
14268	1	6.25	78.75	20	2.5	0	3.75	1.25	29.6	9.2	6	1	NM-FR	16.9	4
14268	4	8.75	90	7.5	3.75	2.5	2.5	0	29.6	9.2	6	1	NM-FR	16.9	4
14268	5	0	87.5	7.5	3.75	0	1.25	1.25	29.6	9.2	6	1	NM-FR	16.9	4
14269	3	23.75	70	22.5	2.5	0	1.25	1.25	26.2	10.5	8	0	NM-FR	14.8	5
14269	2	28.75	83.75	15	1.25	1.25	7.5	10	26.2	10.5	8	0	NM-FR	14.8	5
14269	5	36.25	81.25	11.25	1.25	0	8.75	5	26.2	10.5	8	0	NM-FR	14.8	5
14269	6	52.5	86.25	10	2.5	1.25	6.25	3.75	26.2	10.5	8	0	NM-FR	14.8	5
14269	1	31.25	85	22.5	0	0	8.75	6.25	26.2	10.5	8	0	NM-FR	14.8	5
14269	4	53.75	80	7.5	5	1.25	5	1.25	26.2	10.5	8	0	NM-FR	14.8	5
14270	5	0	90	5	6.25	0	2.5	2.5	27	11.1	8	0	NM-FR	30	8
14270	1	16.25	85	13.75	3.75	0	2.5	6.25	27	11.1	8	0	NM-FR	30	8
14270	4	28.75	78.75	6.25	10	0	0	5	27	11.1	8	0	NM-FR	30	8
14270	2	35	73.75	17.5	8.75	0	3.75	2.5	27	11.1	8	0	NM-FR	30	8
14270	6	20	80	18.75	3.75	0	6.25	5	27	11.1	8	0	NM-FR	30	8
14270	3	23.75	82.5	3.75	5	3.75	6.25	2.5	27	11.1	8	0	NM-FR	30	8
14271	3	32.5	73.75	3.75	2.5	0	2.5	13.75	26.5	10.4	8	0	NM-FR	28.3	8
14271	1	20	73.75	12.5	7.5	1.25	7.5	10	26.5	10.4	8	0	NM-FR	28.3	8
14271	2	16.25	77.5	8.75	10	0	0	12.5	26.5	10.4	8	0	NM-FR	28.3	8
14271	4	42.5	76.25	8.75	8.75	1.25	7.5	2.5	26.5	10.4	8	0	NM-FR	28.3	8
14271	6	7.5	83.75	13.75	10	0	3.75	10	26.5	10.4	8	0	NM-FR	28.3	8
14271	5	22.5	83.75	10	7.5	0	6.25	2.5	26.5	10.4	8	0	NM-FR	28.3	8
14272	2	30	87.5	20	2.5	1.25	6.25	2.5	27.1	10	8	1	NM-FR	9.5	3
14272	5	25	90	8.75	2.5	0	2.5	1.25	27.1	10	8	1	NM-FR	9.5	3
14272	3	23.75	81.25	20	2.5	0	6.25	3.75	27.1	10	8	1	NM-FR	9.5	3
14272	4	58.75	90	5	3.75	1.25	5	0	27.1	10	8	1	NM-FR	9.5	3
14272	6	51.25	85	11.25	1.25	3.75	7.5	1.25	27.1	10	8	1	NM-FR	9.5	3
14272	1	5	87.5	26.25	2.5	0	6.25	6.25	27.1	10	8	1	NM-FR	9.5	3
14275	4	28.75	81.25	12.5	2.5	0	3.75	3.75	22.8	9.7	8	0	NM-FR	11.3	4
14275	3	17.5	83.75	15	5	0	3.75	2.5	22.8	9.7	8	0	NM-FR	11.3	4
14275	6	12.5	87.5	5	7.5	0	2.5	0	22.8	9.7	8	0	NM-FR	11.3	4
14275	2	6.25	83.75	16.25	1.25	0	2.5	0	22.8	9.7	8	0	NM-FR	11.3	4
14275	1	12.5	86.25	11.25	1.25	0	6.25	8.75	22.8	9.7	8	0	NM-FR	11.3	4
14275	5	15	82.5	15	3.75	1.25	6.25	2.5	22.8	9.7	8	0	NM-FR	11.3	4
14276	4	35	90	16.25	5	1.25	2.5	0	24.1	11.2	9	0	NM-FR	16	5
14276	1	52.5	81.25	28.75	2.5	0	8.75	8.75	24.1	11.2	9	0	NM-FR	16	5
14276	5	48.75	91.25	17.5	5	1.25	2.5	0	24.1	11.2	9	0	NM-FR	16	5
14276	6	16.25	85	6.25	1.25	0	1.25	1.25	24.1	11.2	9	0	NM-FR	16	5
14276	2	33.75	87.5	17.5	3.75	0	5	1.25	24.1	11.2	9	0	NM-FR	16	5
14276	3	0	90	16.25	5	0	2.5	1.25	24.1	11.2	9	0	NM-FR	16	5
14279	5	52.5	87.5	15	5	1.25	7.5	5	24.1	7.5	6	1	NM-FR	19.4	6
14279	4	22.5	78.75	17.5	6.25	1.25	2.5	3.75	24.1	7.5	6	1	NM-FR	19.4	6
14279	1	33.75	85	7.5	1.25	0	8.75	8.75	24.1	7.5	6	1	NM-FR	19.4	6
14279	6	26.25	83.75	10	7.5	1.25	2.5	2.5	24.1	7.5	6	1	NM-FR	19.4	6
14279	2	45	75	15	5	0	5	1.25	24.1	7.5	6	1	NM-FR	19.4	6
14279	3	17.5	81.25	27.5	6.25	0	5	1.25	24.1	7.5	6	1	NM-FR	19.4	6
14296	3	5	88.75	10	1.25	0	2.5	2.5	24.6	9	7	0	NM-CF	18.1	6
14296	6	5	86.25	11.25	1.25	2.5	3.75	0	24.6	9	7	0	NM-CF	18.1	6
14296	2	41.25	91.25	20	7.5	0	8.75	0	24.6	9	7	0	NM-CF	18.1	6
14296	1	12.5	82.5	15	5	1.25	7.5	3.75	24.6	9	7	0	NM-CF	18.1	6
14296	4	10	96.25	10	3.75	0	1.25	0	24.6	9	7	0	NM-CF	18.1	6
14296	5	38.75	85	12.5	2.5	0	1.25	5	24.6	9	7	0	NM-CF	18.1	6
14298	3	1.25	86.25	12.5	1.25	0	2.5	3.75	26	11.9	10	0	NM-CF	12.8	4
14298	6	23.75	86.25	17.5	2.5	1.25	2.5	3.75	26	11.9	10	0	NM-CF	12.8	4
14298	2	18.75	85	20	1.25	1.25	5	3.75	26	11.9	10	0	NM-CF	12.8	4
14298	4	15	88.75	15	3.75	1.25	7.5	0	26	11.9	10	0	NM-CF	12.8	4
14298	1	12.5	92.5	12.5	1.25	0	2.5	2.5	26	11.9	10	0	NM-CF	12.8	4
14298	5	7.5	87.5	8.75	5	0	6.25	0	26	11.9	10	0	NM-CF	12.8	4
14299	3	11.25	80	8.75	6.25	0	3.75	5	24.3	11.3	9	0	NM-CF	13.3	4
14299	6	30	92.5	7.5	3.75	1.25	2.5	3.75	24.3	11.3	9	0	NM-CF	13.3	4
14299	1	2.5	88.75	12.5	1.25	0	3.75	8.75	24.3	11.3	9	0	NM-CF	13.3	4
14299	2	13.75	83.75	16.25	5	0	6.25	2.5	24.3	11.3	9	0	NM-CF	13.3	4
14299	4	16.25	86.25	5	3.75	0	2.5	3.75	24.3	11.3	9	0	NM-CF	13.3	4
14299	5	0	88.75	8.75	2.5	0	1.25	2.5	24.3	11.3	9	0	NM-CF	13.3	4
14303	1	33.75	67.5	23.75	1.25	1.25	10	11.25	26.7	10.3	8	0	NM-CF	15.4	5
14303	2	52.5	82.5	7.5	3.75	0	7.5	11.25	26.7	10.3	8	0	NM-CF	15.4	5
14304	3	18.75	82.5	16.25	2.5	1.25	5	3.75	26.1	11.5	9	0	NM-CF	31.8	9
14304	2	35	82.5	12.5	2.5	1.25	8.75	0	26.1	11.5	9	0	NM-CF	31.8	9
14304	4	52.5	87.5	15	5	0	10	5	26.1	11.5	9	0	NM-CF	31.8	9
14304	1	31.25	77.5	13.75	6.25	0	13.75	3.75	26.1	11.5	9	0	NM-CF	31.8	9
14308	4	43.75	85	5	11.25	1.25	8.75	10	25	12.4	10	0	NM-CF	25.2	9
14308	1	8.75	73.75	22.5	1.25	1.25	5	6.25	25	12.4	10	0	NM-CF	25.2	9
14308	6	0	73.75	17.5	8.75	2.5	5	5	25	12.4	10	0	NM-CF	25.2	9
14308	3	6.25	78.75	8.75	7.5	2.5	2.5	3.75	25	12.4	10	0	NM-CF	25.2	9
14308	2	15	81.25	7.5	10	0	2.5	10	25	12.4	10	0	NM-CF	25.2	9
14308	5	12.5	86.25	5	1.25	1.25	3.75	2.5	25	12.4	10	0	NM-CF	25.2	9
14309	1	12.5	85	20	1.25	0	5	3.75	25.6	11.4	9	0	NM-CF	23.8	7
14309	3	8.75	83.75	16.25	5	0	1.25	6.25	25.6	11.4	9	0	NM-CF	23.8	7
14309	5	15	87.5	11.25	5	0	3.75	1.25	25.6	11.4	9	0	NM-CF	23.8	7
14309	6	0	81.25	17.5	10	1.25	1.25	3.75	25.6	11.4	9	0	NM-CF	23.8	7
14309	4	50	91.25	6.25	5	0	6.25	0	25.6	11.4	9	0	NM-CF	23.8	7
14309	2	23.75	90	18.75	2.5	0	7.5	2.5	25.6	11.4	9	0	NM-CF	23.8	7
14310	1	32.5	88.75	12.5	2.5	0	5	2.5	25.7	11.7	9	0	NM-CF	22.6	8
14310	2	22.5	68.75	18.75	6.25	1.25	7.5	12.5	25.7	11.7	9	0	NM-CF	22.6	8
14310	4	7.5	75	7.5	8.75	1.25	2.5	3.75	25.7	11.7	9	0	NM-CF	22.6	8
14310	6	8.75	71.25	3.75	8.75	0	2.5	8.75	25.7	11.7	9	0	NM-CF	22.6	8
14310	5	42.5	82.5	12.5	7.5	0	8.75	6.25	25.7	11.7	9	0	NM-CF	22.6	8
14310	3	22.5	67.5	16.25	6.25	2.5	5	6.25	25.7	11.7	9	0	NM-CF	22.6	8
14314	1	0	76.25	11.25	2.5	0	2.5	10	26.8	11.3	9	0	NM-CF	27.2	9
14314	6	36.25	81.25	7.5	6.25	3.75	7.5	2.5	26.8	11.3	9	0	NM-CF	27.2	9
14314	5	3.75	75	5	8.75	0	3.75	3.75	26.8	11.3	9	0	NM-CF	27.2	9
14314	2	8.75	88.75	7.5	6.25	1.25	6.25	2.5	26.8	11.3	9	0	NM-CF	27.2	9
14314	3	20	80	5	6.25	2.5	5	1.25	26.8	11.3	9	0	NM-CF	27.2	9
14314	4	23.75	86.25	10	3.75	2.5	2.5	1.25	26.8	11.3	9	0	NM-CF	27.2	9
14316	4	17.5	78.75	7.5	6.25	1.25	5	2.5	27.5	5.6	4	3	NM-FR	12.3	4
14316	3	48.75	86.25	16.25	2.5	0	10	8.75	27.5	5.6	4	3	NM-FR	12.3	4
14316	2	23.75	52.5	20	5	0	2.5	22.5	27.5	5.6	4	3	NM-FR	12.3	4
14316	6	18.75	92.5	10	1.25	0	2.5	1.25	27.5	5.6	4	3	NM-FR	12.3	4
14316	1	21.25	52.5	17.5	3.75	3.75	11.25	15	27.5	5.6	4	3	NM-FR	12.3	4
14316	5	0	87.5	11.25	1.25	0	3.75	2.5	27.5	5.6	4	3	NM-FR	12.3	4
14318	4	21.25	86.25	11.25	3.75	0	2.5	2.5	24.1	10.1	8	0	NM-CF	13.1	5
14318	5	6.25	73.75	10	8.75	1.25	2.5	2.5	24.1	10.1	8	0	NM-CF	13.1	5
14318	3	3.75	87.5	17.5	1.25	0	3.75	5	24.1	10.1	8	0	NM-CF	13.1	5
14318	6	27.5	91.25	6.25	2.5	0	2.5	1.25	24.1	10.1	8	0	NM-CF	13.1	5
14318	2	10	88.75	10	5	0	5	0	24.1	10.1	8	0	NM-CF	13.1	5
14318	1	0	78.75	11.25	1.25	0	8.75	10	24.1	10.1	8	0	NM-CF	13.1	5
14321	4	10	71.25	20	3.75	1.25	0	5	24.2	11.9	9	0	NM-FR	16.9	5
14321	6	8.75	88.75	7.5	2.5	1.25	3.75	0	24.2	11.9	9	0	NM-FR	16.9	5
14321	1	10	83.75	10	3.75	0	5	7.5	24.2	11.9	9	0	NM-FR	16.9	5
14321	5	27.5	91.25	7.5	5	0	2.5	1.25	24.2	11.9	9	0	NM-FR	16.9	5
14321	3	36.25	81.25	18.75	6.25	0	5	1.25	24.2	11.9	9	0	NM-FR	16.9	5
14321	2	22.5	58.75	20	7.5	0	16.25	6.25	24.2	11.9	9	0	NM-FR	16.9	5
14327	6	18.75	80	11.25	7.5	0	5	3.75	30.6	8.9	6	0	ET-FR	25.7	6
14327	2	18.75	81.25	15	2.5	0	7.5	6.25	30.6	8.9	6	0	ET-FR	25.7	6
14327	1	23.75	83.75	16.25	2.5	0	7.5	0	30.6	8.9	6	0	ET-FR	25.7	6
14327	4	8.75	77.5	25	2.5	0	7.5	5	30.6	8.9	6	0	ET-FR	25.7	6
14327	3	53.75	91.25	7.5	5	0	6.25	2.5	30.6	8.9	6	0	ET-FR	25.7	6
14327	5	65	80	26.25	3.75	1.25	6.25	5	30.6	8.9	6	0	ET-FR	25.7	6
14330	2	8.75	66.25	12.5	3.75	0	8.75	20	28.9	10.2	8	0	ET-FR	29.5	7
14330	4	13.75	83.75	20	1.25	0	7.5	8.75	28.9	10.2	8	0	ET-FR	29.5	7
14330	6	26.25	80	22.5	0	0	10	8.75	28.9	10.2	8	0	ET-FR	29.5	7
14330	1	33.75	86.25	13.75	2.5	0	8.75	7.5	28.9	10.2	8	0	ET-FR	29.5	7
14330	3	32.5	90	17.5	1.25	0	3.75	3.75	28.9	10.2	8	0	ET-FR	29.5	7
14330	5	30	80	18.75	3.75	0	5	6.25	28.9	10.2	8	0	ET-FR	29.5	7
14331	4	7.5	82.5	15	5	1.25	7.5	3.75	29.1	12	10	0	ET-FR	14.6	4
14331	2	1.25	93.75	12.5	0	0	1.25	5	29.1	12	10	0	ET-FR	14.6	4
14331	1	23.75	93.75	25	0	0	6.25	1.25	29.1	12	10	0	ET-FR	14.6	4
14331	5	52.5	83.75	11.25	6.25	2.5	0	3.75	29.1	12	10	0	ET-FR	14.6	4
14331	3	42.5	91.25	15	2.5	0	1.25	1.25	29.1	12	10	0	ET-FR	14.6	4
14331	6	13.75	73.75	11.25	3.75	1.25	8.75	6.25	29.1	12	10	0	ET-FR	14.6	4
14333	6	27.5	73.75	12.5	2.5	0	1.25	8.75	26.6	6.1	5	2	ET-FR	18.7	5
14333	2	2.5	88.75	15	1.25	0	1.25	3.75	26.6	6.1	5	2	ET-FR	18.7	5
14333	3	8.75	87.5	10	2.5	1.25	3.75	1.25	26.6	6.1	5	2	ET-FR	18.7	5
14333	5	60	88.75	12.5	2.5	1.25	3.75	5	26.6	6.1	5	2	ET-FR	18.7	5
14333	1	13.75	82.5	11.25	0	0	6.25	11.25	26.6	6.1	5	2	ET-FR	18.7	5
14333	4	28.75	80	12.5	1.25	0	11.25	3.75	26.6	6.1	5	2	ET-FR	18.7	5
14334	3	53.75	91.25	7.5	3.75	0	6.25	5	27.9	6.1	4	0	ET-FR	18.8	4
14334	6	18.75	88.75	11.25	5	0	5	2.5	27.9	6.1	4	0	ET-FR	18.8	4
14334	4	26.25	78.75	20	1.25	2.5	10	10	27.9	6.1	4	0	ET-FR	18.8	4
14334	2	17.5	81.25	7.5	1.25	0	11.25	12.5	27.9	6.1	4	0	ET-FR	18.8	4
14334	5	40	90	20	1.25	2.5	3.75	3.75	27.9	6.1	4	0	ET-FR	18.8	4
14334	1	18.75	85	15	1.25	0	2.5	6.25	27.9	6.1	4	0	ET-FR	18.8	4
14336	1	0	73.75	10	2.5	0	3.75	13.75	26.7	7.4	6	4	ET-FR	26.6	6
14336	5	15	82.5	16.25	1.25	0	2.5	5	26.7	7.4	6	4	ET-FR	26.6	6
14336	6	43.75	86.25	20	6.25	2.5	8.75	1.25	26.7	7.4	6	4	ET-FR	26.6	6
14336	3	37.5	92.5	18.75	1.25	1.25	0	5	26.7	7.4	6	4	ET-FR	26.6	6
14336	2	32.5	83.75	8.75	2.5	1.25	3.75	2.5	26.7	7.4	6	4	ET-FR	26.6	6
14336	4	50	95	17.5	0	0	0	1.25	26.7	7.4	6	4	ET-FR	26.6	6
14339	3	30	97.5	37.5	0	0	1.25	1.25	28	5.1	3	0	ET-FR	15.4	3
14339	4	36.25	82.5	10	1.25	0	1.25	3.75	28	5.1	3	0	ET-FR	15.4	3
14339	2	27.5	86.25	18.75	2.5	0	6.25	1.25	28	5.1	3	0	ET-FR	15.4	3
14339	6	48.75	90	13.75	6.25	0	3.75	5	28	5.1	3	0	ET-FR	15.4	3
14339	5	12.5	80	11.25	3.75	0	3.75	5	28	5.1	3	0	ET-FR	15.4	3
14339	1	5	80	21.25	0	0	6.25	8.75	28	5.1	3	0	ET-FR	15.4	3
14340	1	6.25	93.75	15	0	0	5	6.25	27.5	5.9	4	0	ET-FR	17.5	4
14340	2	36.25	81.25	6.25	5	0	12.5	11.25	27.5	5.9	4	0	ET-FR	17.5	4
14340	3	22.5	85	12.5	2.5	1.25	5	3.75	27.5	5.9	4	0	ET-FR	17.5	4
14340	6	55	95	8.75	1.25	0	8.75	1.25	27.5	5.9	4	0	ET-FR	17.5	4
14340	5	17.5	83.75	17.5	5	1.25	5	2.5	27.5	5.9	4	0	ET-FR	17.5	4
14340	4	48.75	93.75	5	2.5	0	11.25	3.75	27.5	5.9	4	0	ET-FR	17.5	4
14341	1	1.25	83.75	16.25	2.5	0	3.75	10	28	6.7	4	0	ET-FR	19.1	4
14341	5	12.5	68.75	16.25	3.75	1.25	5	11.25	28	6.7	4	0	ET-FR	19.1	4
14341	2	25	83.75	8.75	5	1.25	3.75	5	28	6.7	4	0	ET-FR	19.1	4
14341	6	42.5	86.25	12.5	5	0	11.25	1.25	28	6.7	4	0	ET-FR	19.1	4
14341	3	8.75	71.25	20	3.75	1.25	2.5	10	28	6.7	4	0	ET-FR	19.1	4
14341	4	36.25	70	17.5	5	1.25	6.25	11.25	28	6.7	4	0	ET-FR	19.1	4
14343	3	22.5	82.5	15	1.25	2.5	6.25	8.75	25.7	12.1	10	0	ET-FR	29	9
14343	6	37.5	83.75	11.25	3.75	0	6.25	6.25	25.7	12.1	10	0	ET-FR	29	9
14343	5	50	90	15	5	0	11.25	2.5	25.7	12.1	10	0	ET-FR	29	9
14343	1	26.25	91.25	18.75	1.25	0	3.75	2.5	25.7	12.1	10	0	ET-FR	29	9
14343	2	20	87.5	22.5	0	0	11.25	3.75	25.7	12.1	10	0	ET-FR	29	9
14343	4	10	86.25	16.25	0	2.5	5	3.75	25.7	12.1	10	0	ET-FR	29	9
14344	6	30	93.75	13.75	2.5	0	2.5	0	28.4	8.3	6	0	ET-FR	20.7	6
14344	2	23.75	80	20	7.5	1.25	5	2.5	28.4	8.3	6	0	ET-FR	20.7	6
14344	5	50	91.25	13.75	3.75	0	10	1.25	28.4	8.3	6	0	ET-FR	20.7	6
14344	4	15	92.5	17.5	1.25	1.25	0	2.5	28.4	8.3	6	0	ET-FR	20.7	6
14344	1	30	90	7.5	5	0	8.75	2.5	28.4	8.3	6	0	ET-FR	20.7	6
14344	3	31.25	85	16.25	2.5	1.25	6.25	3.75	28.4	8.3	6	0	ET-FR	20.7	6
14345	3	8.75	90	11.25	1.25	1.25	0	5	28	4.7	3	0	ET-FR	14.1	3
14345	5	8.75	78.75	6.25	2.5	0	1.25	1.25	28	4.7	3	0	ET-FR	14.1	3
14345	2	20	87.5	5	1.25	0	0	5	28	4.7	3	0	ET-FR	14.1	3
14345	4	45	95	11.25	1.25	0	7.5	1.25	28	4.7	3	0	ET-FR	14.1	3
14345	6	0	92.5	2.5	2.5	0	0	0	28	4.7	3	0	ET-FR	14.1	3
14345	1	7.5	82.5	18.75	2.5	0	1.25	5	28	4.7	3	0	ET-FR	14.1	3
14347	4	2.5	90	11.25	2.5	0	1.25	5	29.3	9.7	7	1	ET-FR	27.8	6
14347	2	8.75	92.5	16.25	0	0	7.5	2.5	29.3	9.7	7	1	ET-FR	27.8	6
14347	3	26.25	86.25	11.25	2.5	0	1.25	7.5	29.3	9.7	7	1	ET-FR	27.8	6
14347	1	36.25	96.25	15	0	0	3.75	1.25	29.3	9.7	7	1	ET-FR	27.8	6
14347	5	23.75	85	11.25	6.25	0	5	3.75	29.3	9.7	7	1	ET-FR	27.8	6
14347	6	51.25	95	11.25	3.75	0	6.25	1.25	29.3	9.7	7	1	ET-FR	27.8	6
14348	3	20	82.5	7.5	3.75	0	1.25	8.75	26.4	11.2	9	0	ET-FR	34	8
14348	6	3.75	73.75	6.25	1.25	0	2.5	2.5	26.4	11.2	9	0	ET-FR	34	8
14348	1	15	90	5	1.25	0	5	2.5	26.4	11.2	9	0	ET-FR	34	8
14348	2	2.5	83.75	17.5	5	0	6.25	5	26.4	11.2	9	0	ET-FR	34	8
14348	4	7.5	91.25	17.5	5	0	0	1.25	26.4	11.2	9	0	ET-FR	34	8
14348	5	12.5	72.5	10	7.5	1.25	3.75	0	26.4	11.2	9	0	ET-FR	34	8
14350	2	18.75	73.75	25	0	0	2.5	8.75	29.3	9.9	7	0	ET-FR	17.7	6
14350	5	37.5	83.75	5	6.25	0	6.25	5	29.3	9.9	7	0	ET-FR	17.7	6
14350	4	10	80	18.75	2.5	0	1.25	12.5	29.3	9.9	7	0	ET-FR	17.7	6
14350	6	30	87.5	16.25	2.5	0	5	3.75	29.3	9.9	7	0	ET-FR	17.7	6
14350	1	8.75	91.25	16.25	2.5	0	5	5	29.3	9.9	7	0	ET-FR	17.7	6
14350	3	27.5	80	11.25	2.5	1.25	1.25	10	29.3	9.9	7	0	ET-FR	17.7	6
14351	4	22.5	78.75	7.5	6.25	1.25	12.5	2.5	23.9	7	5	0	ET-FR	21.6	5
14351	3	3.75	78.75	8.75	5	2.5	1.25	6.25	23.9	7	5	0	ET-FR	21.6	5
14351	6	13.75	92.5	23.75	5	0	3.75	0	23.9	7	5	0	ET-FR	21.6	5
14351	1	6.25	78.75	18.75	1.25	1.25	6.25	8.75	23.9	7	5	0	ET-FR	21.6	5
14351	2	18.75	76.25	17.5	1.25	0	3.75	12.5	23.9	7	5	0	ET-FR	21.6	5
14351	5	37.5	96.25	12.5	1.25	0	10	0	23.9	7	5	0	ET-FR	21.6	5
14353	5	12.5	90	15	2.5	0	6.25	1.25	25.7	3.6	2	0	ET-FR	9.5	2
14353	1	22.5	82.5	10	0	1.25	10	2.5	25.7	3.6	2	0	ET-FR	9.5	2
14353	6	11.25	93.75	15	2.5	1.25	1.25	1.25	25.7	3.6	2	0	ET-FR	9.5	2
14353	4	45	95	1.25	1.25	0	8.75	1.25	25.7	3.6	2	0	ET-FR	9.5	2
14353	3	3.75	100	12.5	0	0	0	0	25.7	3.6	2	0	ET-FR	9.5	2
14353	2	27.5	96.25	6.25	0	0	0	0	25.7	3.6	2	0	ET-FR	9.5	2
14354	3	15	93.75	10	0	0	5	1.25	27.4	9.9	7	0	ET-FR	27.5	6
14354	2	6.25	95	22.5	2.5	0	0	0	27.4	9.9	7	0	ET-FR	27.5	6
14354	6	25	90	8.75	3.75	0	5	0	27.4	9.9	7	0	ET-FR	27.5	6
14354	5	32.5	85	7.5	6.25	1.25	10	1.25	27.4	9.9	7	0	ET-FR	27.5	6
14354	1	31.25	91.25	16.25	1.25	0	2.5	1.25	27.4	9.9	7	0	ET-FR	27.5	6
14354	4	7.5	87.5	12.5	3.75	1.25	1.25	0	27.4	9.9	7	0	ET-FR	27.5	6
14357	2	0	82.5	3.75	3.75	1.25	6.25	5	27.6	4.6	3	0	ET-CF	13.6	3
14357	3	21.25	83.75	11.25	2.5	0	8.75	8.75	27.6	4.6	3	0	ET-CF	13.6	3
14357	6	27.5	85	10	3.75	1.25	3.75	6.25	27.6	4.6	3	0	ET-CF	13.6	3
14357	4	27.5	82.5	12.5	1.25	0	2.5	1.25	27.6	4.6	3	0	ET-CF	13.6	3
14357	1	6.25	88.75	17.5	1.25	0	7.5	3.75	27.6	4.6	3	0	ET-CF	13.6	3
14357	5	20	98.75	5	1.25	0	2.5	0	27.6	4.6	3	0	ET-CF	13.6	3
14358	3	10	93.75	13.75	1.25	1.25	0	2.5	27.3	7.2	5	0	ET-CF	20.1	5
14358	2	0	88.75	10	0	0	3.75	3.75	27.3	7.2	5	0	ET-CF	20.1	5
14358	4	12.5	86.25	10	2.5	1.25	3.75	1.25	27.3	7.2	5	0	ET-CF	20.1	5
14358	6	5	90	7.5	1.25	0	3.75	6.25	27.3	7.2	5	0	ET-CF	20.1	5
14358	5	25	95	5	1.25	0	3.75	1.25	27.3	7.2	5	0	ET-CF	20.1	5
14358	1	5	93.75	8.75	0	0	2.5	1.25	27.3	7.2	5	0	ET-CF	20.1	5
14360	1	31.25	95	11.25	0	0	3.75	2.5	27.5	6	5	0	ET-CF	12.9	4
14360	2	0	76.25	6.25	0	0	1.25	7.5	27.5	6	5	0	ET-CF	12.9	4
14360	5	2.5	75	3.75	3.75	0	0	7.5	27.5	6	5	0	ET-CF	12.9	4
14360	4	7.5	71.25	8.75	1.25	0	2.5	1.25	27.5	6	5	0	ET-CF	12.9	4
14360	3	6.25	62.5	11.25	2.5	1.25	0	15	27.5	6	5	0	ET-CF	12.9	4
14360	6	15	73.75	13.75	5	1.25	2.5	13.75	27.5	6	5	0	ET-CF	12.9	4
14363	3	62.5	86.25	15	0	0	5	3.75	24.4	4.8	3	0	ET-CF	13.9	3
14363	4	32.5	81.25	7.5	3.75	0	3.75	10	24.4	4.8	3	0	ET-CF	13.9	3
14363	6	12.5	77.5	8.75	7.5	0	5	5	24.4	4.8	3	0	ET-CF	13.9	3
14363	1	17.5	81.25	12.5	2.5	0	6.25	8.75	24.4	4.8	3	0	ET-CF	13.9	3
14363	2	27.5	76.25	7.5	1.25	1.25	6.25	11.25	24.4	4.8	3	0	ET-CF	13.9	3
14363	5	6.25	73.75	11.25	5	0	6.25	13.75	24.4	4.8	3	0	ET-CF	13.9	3
14365	1	22.5	93.75	10	0	0	5	1.25	29.6	11.2	9	0	ET-CF	21.1	5
14365	2	0	97.5	17.5	0	0	0	0	29.6	11.2	9	0	ET-CF	21.1	5
14365	4	0	83.75	8.75	2.5	1.25	3.75	1.25	29.6	11.2	9	0	ET-CF	21.1	5
14365	3	11.25	85	10	1.25	0	6.25	8.75	29.6	11.2	9	0	ET-CF	21.1	5
14365	6	17.5	95	16.25	3.75	0	3.75	0	29.6	11.2	9	0	ET-CF	21.1	5
14365	5	23.75	93.75	11.25	2.5	0	1.25	1.25	29.6	11.2	9	0	ET-CF	21.1	5
14367	1	6.25	97.5	13.75	0	0	2.5	1.25	28.8	10.4	8	0	ET-CF	27.6	8
14367	6	32.5	82.5	21.25	7.5	2.5	3.75	6.25	28.8	10.4	8	0	ET-CF	27.6	8
14367	4	40	93.75	21.25	0	0	2.5	2.5	28.8	10.4	8	0	ET-CF	27.6	8
14367	5	27.5	80	3.75	5	1.25	6.25	1.25	28.8	10.4	8	0	ET-CF	27.6	8
14367	3	16.25	73.75	11.25	2.5	2.5	2.5	12.5	28.8	10.4	8	0	ET-CF	27.6	8
14367	2	6.25	82.5	10	0	0	2.5	5	28.8	10.4	8	0	ET-CF	27.6	8
14369	3	5	95	18.75	0	0	5	1.25	28	5.6	4	0	ET-CF	8.5	2
14369	4	7.5	93.75	12.5	2.5	1.25	1.25	1.25	28	5.6	4	0	ET-CF	8.5	2
14369	1	10	92.5	10	1.25	0	7.5	2.5	28	5.6	4	0	ET-CF	8.5	2
14369	6	3.75	93.75	11.25	2.5	0	6.25	0	28	5.6	4	0	ET-CF	8.5	2
14369	2	18.75	88.75	17.5	1.25	0	7.5	7.5	28	5.6	4	0	ET-CF	8.5	2
14369	5	28.75	96.25	25	1.25	0	6.25	0	28	5.6	4	0	ET-CF	8.5	2
14372	2	0	93.75	3.75	0	1.25	0	1.25	27.7	9.4	8	0	ET-CF	27.3	7
14372	4	18.75	87.5	16.25	1.25	0	2.5	3.75	27.7	9.4	8	0	ET-CF	27.3	7
14372	1	35	98.75	8.75	0	0	2.5	0	27.7	9.4	8	0	ET-CF	27.3	7
14372	5	23.75	92.5	8.75	3.75	0	2.5	0	27.7	9.4	8	0	ET-CF	27.3	7
14372	3	6.25	98.75	11.25	0	0	0	0	27.7	9.4	8	0	ET-CF	27.3	7
14372	6	40	93.75	10	1.25	0	5	2.5	27.7	9.4	8	0	ET-CF	27.3	7
14374	2	12.5	95	25	0	0	1.25	2.5	28.1	9.5	8	2	ET-CF	20.1	5
14374	1	8.75	87.5	21.25	1.25	0	3.75	6.25	28.1	9.5	8	2	ET-CF	20.1	5
14374	5	15	92.5	6.25	1.25	1.25	1.25	2.5	28.1	9.5	8	2	ET-CF	20.1	5
14374	3	1.25	90	7.5	2.5	0	1.25	2.5	28.1	9.5	8	2	ET-CF	20.1	5
14374	4	5	90	8.75	0	0	3.75	7.5	28.1	9.5	8	2	ET-CF	20.1	5
14374	6	11.25	92.5	13.75	1.25	0	5	0	28.1	9.5	8	2	ET-CF	20.1	5
14375	3	48.75	91.25	13.75	0	0	2.5	2.5	28.1	12.3	10	0	ET-CF	39.7	10
14375	4	58.75	80	16.25	5	0	7.5	7.5	28.1	12.3	10	0	ET-CF	39.7	10
14375	6	33.75	80	15	7.5	0	5	1.25	28.1	12.3	10	0	ET-CF	39.7	10
14375	1	17.5	67.5	16.25	5	0	5	17.5	28.1	12.3	10	0	ET-CF	39.7	10
14375	2	12.5	91.25	15	1.25	1.25	2.5	1.25	28.1	12.3	10	0	ET-CF	39.7	10
14375	5	55	81.25	28.75	3.75	1.25	1.25	1.25	28.1	12.3	10	0	ET-CF	39.7	10
14376	1	31.25	90	20	0	2.5	1.25	5	26.3	11.7	9	0	ET-CF	38.3	9
14376	3	30	80	15	6.25	0	1.25	1.25	26.3	11.7	9	0	ET-CF	38.3	9
14376	5	60	100	13.75	1.25	0	3.75	0	26.3	11.7	9	0	ET-CF	38.3	9
14376	6	36.25	71.25	16.25	5	1.25	15	3.75	26.3	11.7	9	0	ET-CF	38.3	9
14376	2	55	86.25	27.5	1.25	0	5	0	26.3	11.7	9	0	ET-CF	38.3	9
14376	4	35	85	10	3.75	0	5	3.75	26.3	11.7	9	0	ET-CF	38.3	9
14377	5	36.25	92.5	17.5	3.75	0	2.5	0	28.4	13.1	10	0	ET-CF	40.9	9
14377	6	43.75	86.25	28.75	6.25	0	8.75	1.25	28.4	13.1	10	0	ET-CF	40.9	9
14377	3	37.5	75	16.25	1.25	0	1.25	2.5	28.4	13.1	10	0	ET-CF	40.9	9
14377	1	32.5	72.5	20	3.75	0	1.25	12.5	28.4	13.1	10	0	ET-CF	40.9	9
14377	2	37.5	83.75	23.75	2.5	0	5	3.75	28.4	13.1	10	0	ET-CF	40.9	9
14377	4	45	80	17.5	2.5	0	5	6.25	28.4	13.1	10	0	ET-CF	40.9	9
14378	6	62.5	87.5	21.25	6.25	1.25	5	1.25	26.2	8.3	7	0	ET-CF	27.5	7
14378	1	31.25	76.25	18.75	1.25	3.75	3.75	10	26.2	8.3	7	0	ET-CF	27.5	7
14378	3	43.75	82.5	11.25	1.25	1.25	1.25	5	26.2	8.3	7	0	ET-CF	27.5	7
14378	5	43.75	76.25	10	5	0	6.25	10	26.2	8.3	7	0	ET-CF	27.5	7
14378	4	27.5	77.5	10	5	0	2.5	10	26.2	8.3	7	0	ET-CF	27.5	7
14378	2	56.25	86.25	16.25	0	1.25	3.75	2.5	26.2	8.3	7	0	ET-CF	27.5	7
14379	4	46.25	95	11.25	3.75	0	6.25	2.5	28.3	7.6	5	0	ET-CF	20.7	4
14379	2	16.25	92.5	20	1.25	2.5	2.5	1.25	28.3	7.6	5	0	ET-CF	20.7	4
14379	1	32.5	98.75	15	0	0	2.5	0	28.3	7.6	5	0	ET-CF	20.7	4
14379	6	22.5	88.75	15	2.5	0	8.75	1.25	28.3	7.6	5	0	ET-CF	20.7	4
14379	5	18.75	95	8.75	2.5	1.25	1.25	0	28.3	7.6	5	0	ET-CF	20.7	4
14379	3	23.75	100	13.75	1.25	0	3.75	0	28.3	7.6	5	0	ET-CF	20.7	4
14380	5	16.25	87.5	12.5	3.75	1.25	7.5	2.5	32.2	13	11	1	ET-CF	31.5	8
14380	2	13.75	83.75	17.5	3.75	1.25	5	3.75	32.2	13	11	1	ET-CF	31.5	8
14380	3	26.25	86.25	3.75	5	0	3.75	0	32.2	13	11	1	ET-CF	31.5	8
14380	1	12.5	82.5	18.75	0	0	6.25	12.5	32.2	13	11	1	ET-CF	31.5	8
14380	4	15	85	11.25	6.25	1.25	3.75	2.5	32.2	13	11	1	ET-CF	31.5	8
14380	6	42.5	83.75	25	2.5	2.5	2.5	0	32.2	13	11	1	ET-CF	31.5	8
14381	3	30	86.25	11.25	7.5	0	5	0	28.3	8.9	7	0	ET-CF	32.3	7
14381	6	42.5	78.75	17.5	5	2.5	5	3.75	28.3	8.9	7	0	ET-CF	32.3	7
14381	4	48.75	87.5	11.25	2.5	0	2.5	5	28.3	8.9	7	0	ET-CF	32.3	7
14381	1	18.75	91.25	11.25	0	0	3.75	2.5	28.3	8.9	7	0	ET-CF	32.3	7
14381	5	17.5	82.5	8.75	8.75	1.25	2.5	1.25	28.3	8.9	7	0	ET-CF	32.3	7
14381	2	1.25	88.75	13.75	2.5	1.25	2.5	0	28.3	8.9	7	0	ET-CF	32.3	7
14382	2	41.25	82.5	23.75	3.75	0	7.5	0	27.1	10.3	9	0	ET-CF	19.9	5
14382	6	35	81.25	17.5	3.75	0	11.25	0	27.1	10.3	9	0	ET-CF	19.9	5
14382	4	30	82.5	10	3.75	0	2.5	6.25	27.1	10.3	9	0	ET-CF	19.9	5
14382	1	31.25	93.75	31.25	0	0	2.5	5	27.1	10.3	9	0	ET-CF	19.9	5
14382	3	27.5	98.75	11.25	0	0	3.75	0	27.1	10.3	9	0	ET-CF	19.9	5
14382	5	21.25	91.25	13.75	2.5	1.25	5	2.5	27.1	10.3	9	0	ET-CF	19.9	5
14383	1	12.5	86.25	16.25	0	0	1.25	5	29	10.6	8	0	ET-CF	36.2	8
14383	6	31.25	87.5	37.5	2.5	0	7.5	1.25	29	10.6	8	0	ET-CF	36.2	8
14383	4	43.75	85	20	2.5	0	0	5	29	10.6	8	0	ET-CF	36.2	8
14383	5	13.75	86.25	12.5	1.25	1.25	7.5	0	29	10.6	8	0	ET-CF	36.2	8
14383	2	12.5	76.25	25	1.25	0	6.25	5	29	10.6	8	0	ET-CF	36.2	8
14383	3	5	85	8.75	3.75	0	1.25	2.5	29	10.6	8	0	ET-CF	36.2	8
