# Supplementary material for: Maternal modulation of paternal effects on offspring development
Source: Proc Biol Sci. 2018 Mar 7;285(1874):20180118. doi: 10.1098/rspb.2018.0118 (PMC5879637; doi:10.1098/rspb.2018.0118)
Supplement: Supplementary data - Offspring [file rspb20180118supp3.xlsx]

## Sheet: Offspring Sucrose Pref.csv
PupID	Water	Sucrose
545	484.3	461.94
540	481.11	461.84
549	487.18	468.4
554	482.65	462.7
542	482.94	466.57
555	471.17	462.33
504	482.99	449.43
490	487.16	466.16
484	474.03	464.78
533	476	472.64
498	486.38	465
507	483.29	469.14
492	487.92	457.6
488	473.3	467.43
494	472.18	470.26
500	476.17	464.28
523	473.46	447.25
426	477.83	473.7
412	483.03	466.81
436	495.22	472.83
423	481.68	473.43
528	486.85	474.14
538	487.55	474.62
469	479.49	463.31
464	478.07	468.13
414	489.47	466.08
417	489.71	460.11
439	487.1	467.37
432	479.06	468.21
419	479.11	471.33
442	483.87	474.98
545	484.07	452.85
540	480.62	456.06
549	486.44	462.34
554	482.17	456.93
542	482.25	461.26
555	470.37	456.66
504	482.68	443.78
490	486.74	459.3
484	473.5	458.73
533	475.56	467.13
498	485.74	459.11
507	482.59	462.37
492	487.36	452.67
488	472.63	460.19
494	471.07	463.84
500	475.83	456.91
523	473.15	442.26
426	477.01	469.28
412	482.26	461.15
436	494.91	466.84
423	480.59	466.39
528	496.47	468.64
538	486.78	467.34
469	478.71	455.15
464	477.01	462.21
414	488.84	461.4
417	489.11	455.01
439	485.68	463.07
432	478.35	462.59
419	478.68	467.24
442	483.08	468.7
545	483.35	446.46
540	480.21	449.28
549	485.8	455.19
554	481.7	451.05
542	481.41	455.76
555	469.69	451.02
504	482.28	437.91
490	486.28	452.77
484	472.82	453.66
533	474.99	461.38
498	485.26	453.11
507	482.05	456.36
492	486.99	447.74
488	472.08	453.7
494	470.41	456.94
500	474.86	451.26
523	472.23	437.85
426	476.32	464.21
412	481.7	455.44
436	494.3	461.54
423	479.7	460.63
528	495.96	463.63
538	485.83	460.16
469	478.088	447.21
464	476.08	456.59
414	488.13	455.89
417	487.84	449.99
439	484.02	458.67
432	477.39	458.03
419	477.96	462.41
442	481.99	462.74
443	457.02	468.55
567	486.87	463.01
474	490.94	459.72
509	471.84	463.91
471	485.1	463.44
457	485.47	459.76
546	475.27	472.14
541	485.79	466.77
553	490.31	462.12
556	483.28	485.28
527	494.4	456.88
531	482.74	465.9
430	484.12	473.15
445	485.01	457.56
481	489.07	469.27
513	490.07	473.02
517	479.73	473.43
427	474.77	470.97
420	484.45	459.12
494	492.18	474.84
444	488.2	466.48
449
460	488.86	459.54
529	491.71	458.71
443	456.13	462.95
567	485.5	458.46
474	489.81	453.78
509	470.33	458.11
471	483.68	457.9
457	484.64	454.9
546	474.55	467.11
541	484.98	459.44
553	489.64	455.79
556	482.59	478.28
527	493.56	450.82
531	481.77	459.43
430	483.51	465.37
445	483.31	451.19
481	488.33	462.82
513	488.84	465.89
517	478.91	437.06
427	474.01	465.28
420	483.75	452.29
494	487.94	473.54
444	487.78	466.15
449
460	488.19	454.38
529	490.39	453.02
443	455.55	457.03
567	484.75	452.14
474	489.07	447.51
509	469.66	451.51
471	482.44	451.73
457	484.07	449.14
546	473.88	461.95
541	484.37	451.64
553	489.13	449.81
556	482.17	471.34
527	492.63	444.9
531	480.7	452.22
430	482.65	457.96
445	482.5	443.62
481	487.84	455.65
513	487.86	459
517	477.98	431.44
427	473.13	459.16
420	482.56	444.76
494	487.3	466.26
460	487.46	448.82
529	489.84	446.16
639	482.88	472.45
642	490.9	463.43
648	478.67	483.33
657	489.27	473.48
651	486.82	472.97
662	491.96	490.69
671	484.87	483.1
673	485.94	440.85
687	448.85	455.89
716	493.11	452.29
754	491.82	461.06
759	479.12	461.54
672	491.89	448.09
681	491	476.98
692	491.57	473.05
697	494.3	467.32
707	481.1	468.11
722	483.25	468.63
558	477.77	456.91
605	486.91	464.4
607	481.48	454.91
614	492.7	465.49
618	484.72	437.52
638	483.97	469.96
606	478.94	465.75
559	477.12	456.35
747	487.81	445.45
748	483.17	482.32
756	484.77	460.71
757	487.24	466.82
757	487.24	466.82
639	478.63	472.45
642	490.12	457.25
648	478.24	477.9
657	488.46	468.08
651	481.09	472.95
662	491.52	484.39
671	480.62	483.08
673	485.47	432.59
687	447.3	449.72
716	492.66	445.31
754	491.05	455.13
759	475.67	458.62
672	490.05	441.59
681	490.24	468.45
692	490.78	467.21
697	493.27	463.28
707	480.3	463.51
722	482.03	461.13
558	477.24	451.28
605	486.32	457.24
607	480.54	450.18
614	491.51	459.76
618	484.09	432.44
638	482.41	466.1
606	478.36	460.52
559	476.02	451.99
747	487.21	439.34
748	482.11	476.07
756	484.02	455.2
757	485.88	461.46
639	474.98	472.56
642	489.31	451.02
648	477.79	472.01
657	487.55	462.53
651	480.53	465.66
662	490.9	479.71
671	480.2	477.98
673	485.09	425.37
687	446	445.48
716	491.85	439.61
754	490.64	449.78
759	475.16	453.4
672	489.6	436.2
681	489.42	462.44
692	490.18	460.79
697	492.72	458.68
707	479.79	458.66
722	480.97	454.32
558	476.62	446.51
605	485.66	452.04
607	480.18	445.67
614	491.09	454.35
618	483.79	426.64
638	481.71	461.93
606	477.88	455.81
559	475.37	447.71
747	485.68	434.19
748	480.79	470.31
756	482.75	450.96
757	484.18	456.7
721	475.32	475.89
700	478.31	482.24
686	472.34	486.66
597	480.42	459.74
588	483.75	445.53
568	477.5	468.22
580	479.19	452.95
594	482.94	465.23
665	480.83	467.07
676	480.29	456.68
702	478.06	467.16
518	476.94	459.33
654	479.48	462.1
650	482.33	462.74
640	457.07	469.35
644	473.38	459.5
739	481.45	462.08
699	491.13	471.01
562	473.26	451.34
616	444.21	462.83
510	476.16	464.64
565	486.94	459.27
586	486.28	464.43
633	485.74	469.23
619	481.24	456.64
610	479.64	468.13
615	482.17	462.04
736	488.47	460.59
710	489.52	467.13
571	487.67	462.59
583	458.12	479.48
628	478.17	477.27
626	473.33	465.46
721	468.67	475.67
700	476.98	473.67
686	471.21	480.86
597	475.68	459.55
588	483.12	439.28
568	453.32	468.01
580	477.91	447.2
594	481.29	460.46
665	480.11	459.87
676	479.78	449.95
702	473.08	467.11
518	475.81	452.83
654	478.51	455.24
650	481.11	447.41
650	481.11	457.41
640	455.97	463.94
644	471.98	452.31
739	479.78	457.48
699	484.34	470.93
736	487.51	454.77
710	488.07	461.93
571	486.35	455.83
583	457.04	474.74
628	476.84	470.77
626	469.55	460.75
615	479.56	459
610	472.16	468.02
619	480.19	451.45
633	484.46	463.61
586	485.71	458.76
562	471.94	441.58
616	442.98	457.11
510	475.31	457.25
565	480.31	459.21
721	460.98	475.77
700	475.7	467.14
686	469.92	475.31
597	470.83	459.53
588	482.45	433.42
568	452.34	460.96
580	476.46	441.6
594	480.15	455.61
665	479	453.41
676	479.31	443.2
702	471.68	459.31
518	474.76	444.98
654	477.76	448.77
650	480.59	451.19
640	454.29	458.81
644	471.17	445.03
739	477.59	451.71
699	483.39	461.91
736	487.01	448.12
710	487.69	454.03
571	485.39	449.46
583	456.48	469.49
628	475.82	465.08
626	467.51	453.18
615	478.92	453.49
610	471.39	460.17
619	479.76	445.59
633	482.66	459.78
586	485.19	454.03
562	470.95	432.4
616	441.48	451.94
510	474.6	450.73
565	479.91	452.05

## Sheet: Offspring NovObj.csv
PupID	m2SniffFam	m5SniffFam	m10SniffFam	m2SniffNov	m5SniffNov	m10SniffNov	m2HeadFam	m5HeadFam	m10HeadFam	m2HeadNov	m5HeadNov	m10HeadNov
14760	9.8	41.6	90.4	21.9	64.8	97	10.8	43.4	100.3	19.1	74.1	109.3
14757	6.5	28.1	34.7	5.9	18.7	32.9	9.9	38.6	47.7	6.8	21.4	39.3
14756	5.5	28.5	31.4	9.8	31.7	38.1	7.8	47.8	52.2	10.8	39.5	45.3
14754	14.7	37.3	56.7	1.1	25.8	59.2	16.1	39.2	61.1	1.1	24.3	44
14748	14.6	62	81.4	3.7	5.7	12.2	19.1	84	120.4	3.9	6.5	14
14747	5.2	13.5	21.8	15.2	28.3	50	6.7	19.1	30.9	16.4	37.6	65.2
14739	15.8	32	61	12.3	20.2	64.2	20	43.1	76.9	12.2	22.1	68.3
14736	10	36.1	56.7	17.8	61.8	144.8	10.2	40.8	79.2	25.3	64.8	175.4
14722	9	43.8	77.4	19.3	40.5	69.2	11	45.4	89.1	17.9	39	66.9
14721	9.9	45.3	66	34.6	71.7	170.9	10.1	47.4	69.4	33.8	74.7	197.8
14716	12.2	52.5	68.4	7.4	20.9	42.3	12.8	56.9	76.1	6.3	24.5	64.2
14710	2.5	27	66	10.9	30.2	107.2	2.7	28.8	76.7	16.8	39.8	125.5
14707	4.6	15.7	52.4	10.3	17.7	31.7	5.7	18.5	49.6	9.5	16	26.6
14702	10.6	31	66.5	58.3	96.7	134.3	10.6	32.9	69.2	64.4	106.9	150.8
14700	14.4	33.5	90.5	19.4	36.8	70.4	15.1	33.1	95.8	20	40.5	76
14699	6.3	20.5	47.8	11.1	29.3	51.7	7	22.5	57	14.2	37	75.8
14697	7.7	13.8	41.5	16.9	38	85.2	9.4	15.7	45.3	18.2	41.3	90.9
14692	1.3	2.8	18.8	4.1	12.2	21.9	0.9	2.3	17.8	4.3	13.6	24.1
14687	8.5	25.3	69.4	17.8	40.4	57	9.8	29.6	79	24.1	54.8	85.5
14686	11.6	24.6	68.3	6.8	28.6	68.2	12.4	29.6	75.2	6.4	27.6	68.1
14681	1	1.6	2.2	1.8	4	6.5	1.3	3.1	4.1	1.7	3.8	6.1
14676	25.6	56	94.6	18	43.6	66.1	28.8	61.8	105.7	18	44.2	66.6
14673	11.9	29	63.9	21	39.4	68.7	14.6	48.9	96.3	21.8	44.2	75.7
14672	2.9	22.2	46.6	6.6	16.4	39.4	3.2	22.8	48.6	5.2	12.9	29.5
14671	1.4	6	15.1	6.2	10.6	20.8	2.1	10	23.9	6.8	11.6	23.5
14665	24	48	87.7	9.7	47.4	103.3	23.4	48.4	88.3	8.9	45.1	94.3
14662	1.6	28	51	5.4	15.3	51.7	1.6	30.4	55.2	5.8	17	57.4
14657	1.6	15.5	39.7	10.9	24	38.3	1.8	17.2	45.6	11.5	25.9	42.7
14654	4.9	18.2	23	20	44.7	89.9	6.2	21.7	28.3	21.6	49.8	101.2
14651	17.2	42.7	74.3	16.2	42.5	90.9	16.8	42.1	83.3	16.2	48	103.1
14650	14.5	36.8	69.8	15.7	49.1	61.1	17	41.2	79.2	18.4	57	71
14648	8.6	49.8	77.2	12.1	45.1	129.2	5.6	47.1	79.3	13.5	48.7	137
14644	11.6	54.2	136.3	19.2	34.8	42.3	17	64.4	154	20.9	38.2	55
14642	6.7	23.5	34.8	15.2	22.8	55.1	6.5	26.8	41	14.2	22.1	56.7
14640	9	36.4	43.8	5	14.4	50.6	16.1	47.2	60	5.1	15.9	63.6
14639	1.1	13.3	30	17	32	46.9	1.5	14.3	32.9	12.8	25	35.6
14638	14.2	21.4	35.5	8.3	30.2	72.4	18.1	29.3	46.2	8.8	31.9	76.7
14633	5.3	18.6	42	23.4	60.6	107.1	5.9	20.5	48	18	62.9	120.5
14628	7.7	39	63	20.9	54.9	81.2	7.7	40.9	67.1	21.5	57.8	85.6
14626	15.5	32.4	55.2	11.2	37.1	54.4	15.5	34.9	57	12.4	37.7	59
14619	3.5	13.8	37.6	14.3	32.3	55.7	3.9	18.4	46.6	12.6	40.2	77.5
14618	1.4	1.5	1.5	1.3	9	14.1	1.4	2.4	2.7	1.9	13.9	20.4
14616	14.8	25.2	71.9	28.3	60.2	78.7	18.1	36.3	102.2	27.2	64.8	93.2
14615	11.8	18.8	68.8	9.2	33.6	65.1	18.1	27.2	78	9.4	34.4	76.8
14614	13.3	27.1	59	6.8	35.1	86.8	15.8	34.7	77.1	7.1	36.2	96.5
14610	2.2	4.7	14.2	10.2	22.7	31.1	2.7	6.3	19	12.7	28.9	39.4
14607	2.6	6.7	34.5	2.1	17.1	43.5	7.5	12.4	49.1	2.1	22.8	53.9
14606	3.2	5.2	18.2	11.6	15.5	30	4.7	8.5	27.2	13.6	18.6	35.6
14605	2.9	11.6	39.3	5	15	31.2	3.7	16.3	53.3	5.2	17.8	35.8
14601	2	10.1	23.6	8.7	19.4	24.6	2.7	13.5	28.7	16.4	47.2	58.9
14597	14.7	45.4	70	29.3	43.1	83.8	16.2	56.4	85.7	30.3	47.1	100.5
14594	16.3	20.4	73.1	27.2	99.9	153.6	16.6	20.7	75	22.3	95.3	144.6
14588	11	27.4	68.5	11	48.8	63.2	12	28.8	75	11	47.9	60.5
14586	15.6	40.8	80.6	24.1	43	70.3	16.4	44	85.5	23	44.7	72.8
14583	10.1	41.6	75.4	10.5	20.1	31.8	11.2	44.5	82.6	9.8	18	28.4
14580	14.5	49.5	115.4	24.5	58.5	101.9	15	53	122.5	26.7	58.7	106.8
14571	1.2	5.7	16.9	20.7	35	78	1.3	6.3	17.1	18.1	31.4	65.8
14568	25.6	85.2	201.7	16.5	22.7	37.1	20.8	86.4	205.8	14.4	19.9	33.2
14565	19.9	38.4	61.3	3.7	42.3	82.8	22.2	44.5	76.1	4.1	46.6	93.1
14562	1.3	2.3	6	4.6	10.4	22.1	1.9	5.8	14	5	10.9	23.8
14559	10.3	34.6	108.7	28.1	51.7	93.1	13	40.8	124.2	29.2	60.5	115
14558	4.5	15.1	32.4	13.5	58.7	129.9	7.3	23.4	45.5	14.3	62.7	150.6
14556	10.3	29.3	53.9	3.9	14.5	28.2	12.5	35.8	63.5	4.8	21.3	39.5
14553	5.6	33.8	96.1	21.2	24.5	60.5	10.3	42.1	115.6	22.4	26.5	65.4
14546	5.4	22.2	57.5	6.4	8.8	32.8	3.7	22.2	60.9	5.1	6	28
14541	16.8	63.3	83.9	12.4	24.8	64	9.1	69.2	92.6	12.4	26.9	75.7
14538	13.2	41.3	56.7	9.1	35.8	77.8	14.1	46	62.7	7.4	35.4	80.1
14535	8.5	33.7	46.3	13.3	31.2	61.2	8.6	36.7	53.7	12.9	31.1	67.3
14533	4.7	33.7	62.8	8.4	21	51.3	5.4	38.7	70.2	11.7	25.8	62
14531	12.2	37.6	75.3	24.9	76.6	118.9	12.7	37.8	75.5	22.7	72	109.3
14529	7.7	19	32.6	6.9	39.7	86.1	8.6	19.9	36.9	9.1	44	100.3
14528	5.9	38.3	82	10.9	24.5	64.5	6.7	44.6	90.4	10.9	24.3	63.2
14527	16.1	34.8	65.4	24.8	56.7	110.2	14.5	36.9	68.3	19.9	50.2	98.7
14523	31.6	49.5	71.3	13.8	49	102.7	32.3	51	77.2	13.7	52	108.4
14519	7.6	24.7	63.2	14.9	41.2	108.8	8.7	25.7	72.5	15.3	43.6	114.7
14517	9.9	30.4	55.1	18.9	34.3	61.7	10.2	34.8	60.7	19.6	27.6	64.8
14513	7.5	23.2	29.6	16.3	18.6	153	7.6	27.5	34.2	19.1	22.1	152.9
14509	4.9	24.9	54.1	11	40.5	62	8.9	32.7	69.5	11.7	44.3	76.5
14505	12.8	33.3	59.5	12.4	15.6	34	13.8	39.5	67.3	12.1	14.6	31.8
14504	13.6	36.5	62.8	16.9	35.3	81.8	14.7	38.7	66.7	16.6	33	75.7
14500	6.9	12.6	24.7	15.8	51.2	87.4	8.6	14.9	28.7	17.1	56.4	96.7
14494	13.6	59	99.7	13	24.8	55.4	14	58	99.2	11.2	21.2	52.3
14492	14.6	44.3	94.9	27	51.8	103.2	19	56.6	115.7	29.3	55.7	114.9
14490	14.2	32	87.5	10.8	58.7	115.1	14.9	33.3	88	9	52.6	105.7
14488	22.7	38.2	104.5	14.1	50.8	77.7	30.5	54.2	148.9	14.4	54.9	85.5
14484	15.5	53.6	107.6	10.3	18.8	49.6	15.6	55.5	118	11.4	20.6	53.1
14481	7	37.3	132.1	39.1	53.6	83.5	7	41.4	139.1	40.4	57.4	88.1
14474	6.2	22.3	60.8	27.6	55	116.4	11.3	34.8	83.6	30.4	65.8	126.9
14471	20.4	33.3	83.2	11.9	39.2	64.2	23.4	38.3	109.1	12.8	43.1	72.4
14469	19.8	51.2	88.4	8.2	16	32.5	20.1	56	101.9	8.9	16.8	34.2
14464	2.1	5.8	31.8	7.6	37.7	60.7	2.1	5.6	36.2	9.4	44.6	69.8
14460	6	30.5	55.7	20.4	52.5	70.5	9.1	41.7	80.5	21.3	60.3	83.3
14457	6.7	12.8	26.3	24.1	46.7	106.2	9.8	18.4	38.1	27.4	54	129.5
14454	13.5	60.1	72	21.2	40.2	105.7	14.4	62	75.1	24.2	44.9	115.8
14449	6.5	23.2	48.2	13.7	34.1	80.2	8.3	32.1	63.4	14.2	39.4	91.1
14448	2.4	22.8	95.9	15.3	51.6	69.6	10	31.9	108.3	14.7	50.2	68
14445	4.4	33.3	88.9	6.3	24.5	56.7	5.3	36.2	94.3	6.2	25.2	56.7
14444	5.7	19.6	49.4	6.6	20.2	33.5	8.1	23.8	65.6	7	23.5	38.7
14443	19.9	37.5	102.4	38.6	68.3	140.4	14.5	38.8	105	36.9	61.1	129.5
14442	2	9	31	9.1	22.3	53.2	3.1	12	37	10.1	28.9	63.5
14439	10.9	36.7	75.7	10.7	18.1	36.4	9.2	53.5	105.3	11.4	20	40.1
14436	12.4	47.6	146	33.1	64.4	80.1	15.5	61.6	186	35	73	92.1
14432	6.8	43	107	27.5	49.7	72.7	9.2	47.4	126.2	20.6	56.4	80.8
14430	13.9	28.3	58.2	19	62.5	120.8	14.4	28.9	59.6	17.5	57.6	105.2
14427	22.2	64.9	128.7	12	27.9	78.5	31.9	109.2	187.5	13.2	29.8	85.8
14426	21.6	45.7	100.7	20.9	81	115.6	24.5	56.1	132.5	21.8	74.5	121.9
14423	11.4	27.1	51	20.1	43.5	76.9	12.7	30.9	63.1	24.2	52.3	89.4
14420	5.5	22.3	41.4	14.3	29.6	57.5	8.3	32	54.4	14.3	32.4	75.5
14419	5.2	26.7	61.9	4.6	13.4	60.2	7.3	30.9	69.3	5.1	17.4	75.1
14417	3.1	20.2	62.4	16.8	41.4	85.8	3.9	24.9	73.4	18.6	52.4	105.8
14414	12.6	26.6	61.5	25.7	50.2	71.5	15.4	39	84.2	19	56.8	86.1
14412	8.7	22	57.2	21.9	41.4	57.5	10.4	26.9	74.5	23.3	43.8	61.7
14498	16	23.5	70.2	7.5	20.3	56.1	16.1	24.6	71.9	8	22.5	63.7
14507	5.5	13.2	33.7	6.5	12.6	22.2	6.4	15.1	37	7.3	13.7	24.6
14540	29.9	98.6	122.8	14.8	37.6	90.1	39.6	112	139.1	13.4	36.2	83.8
14542	10.7	21	40.4	12.4	38	67.7	11.6	22.5	42.8	12.9	39.6	75.7
14545	6.2	22.8	50.3	19.6	54.7	82.1	6.5	24.1	52.4	19.6	55.4	89
14549	8.8	31.2	68.4	20.3	57.1	100.6	8.9	31.4	61.2	17.3	51.5	93.5
14554	5.6	33.3	68.5	16.4	39.3	72.9	6.6	30.9	74.4	10.7	37.9	72.8
14555	4.8	19.6	40.2	25.2	42.5	105.8	5.3	21.1	42.2	27.8	45.3	114.2

## Sheet: Offspring Hypothalamus RNA.csv
Group	Sex	IGF2	CRH	BDNF
ET-CF	F	0.425321	1.53781	0.85138
ET-CF	F	1.20968	1.34432	1.33041
ET-CF	F	1.68369	1.18335	0.820102
ET-CF	F	1.87856	0.510816	1.0188
ET-CF	F	1.15879	1.39269	1.01739
ET-CF	F	0.951071	0.791069	1.10563
ET-CF	F	0.849464	0.85079	0.925224
ET-CF	F	0.65639	0.853744	1.01528
ET-FR	F	0.973751	1.16787	0.780719
ET-FR	F	0.595274	1.87498	0.793265
ET-FR	F	0.866712	0.809933	1.28866
ET-FR	F	0.322333	2.94012	0.846672
ET-FR	F	0.60694	1.58214	0.934894
ET-FR	F	0.607782	1.55711	1.03949
ET-FR	F	1.30281	1.56577	0.901172
ET-FR	F	0.608203	1.27976	0.993006
NM-CF	F	1.27865	1.45083	0.959181
NM-CF	F	0.796985	1.08514	0.881404
NM-CF	F	1.24801	1.44982	0.882015
NM-CF	F	0.170592	1.0489	0.74736
NM-CF	F	0.316357	1.62549	0.995074
NM-CF	F	0.881251	0.94926	0.955862
NM-CF	F	0.495386	1.29943	1.01669
NM-CF	F	1.55038	1.53036	1.06207
NM-FR	F	2.4244	1.8841	2.4014
NM-FR	F	2.95391	2.70546	2.47577
NM-FR	F	0.589117	1.15019	0.993006
NM-FR	F	1.11622	1.76159	0.774789
NM-FR	F	0.658669	0.613389	1.1141
NM-FR	F	0.208862	1.21493	1.12418
NM-FR	F	0.66371	0.825234	1.24563
ET-CF	M	1.89819	0.727932	0.875315
ET-CF	M	1.84628	0.828099	0.757268
ET-CF	M	1.25408	0.843743	1.00966
ET-CF	M	0.583427	1.10334	0.928436
ET-CF	M	0.346668	1.2336	1.0489
ET-CF	M	0.758187	0.939441	0.818966
ET-CF	M	1.45058	1.1383	1.10563
ET-CF	M	0.363147	1.07764	0.975271
ET-FR	M	1.92469	1.41311	1.00966
ET-FR	M	1.37518	1.67235	0.957189
ET-FR	M	1.26631	1.44982	0.921384
ET-FR	M	1.69657	1.1598	0.853744
ET-FR	M	0.930853	1.8275	0.822949
ET-FR	M	0.77251	1.20487	0.869269
ET-FR	M	0.44369	1.05035	1.06354
ET-FR	M	0.751906	1.59535	1.08138
NM-CF	M	1.33758	1.02022	0.874103
NM-CF	M	2.14002	0.93879	0.742712
NM-CF	M	1.25147	1.28956	0.650164
NM-CF	M	0.669254	1.47823	0.703136
NM-CF	M	0.530574	1.16787	1.0013
NM-CF	M	0.60484	0.957189	0.952555
NM-CF	M	0.292726	0.894948	0.763063
NM-CF	M	0.628343	0.688665	1.03159
NM-FR	M	0.5391	1.18253	0.811057
NM-FR	M	1.53328	0.742712	0.904928
NM-FR	M	1.55577	0.893088	0.935542
NM-FR	M	1.26018	0.869269	1.06945
NM-FR	M	0.619263	1.11178	1.1478
NM-FR	M	0.869721	0.925224	1.08966
NM-FR	M	0.536491	0.999913	1.04745
NM-FR	M	0.0536464	0.845499	0.984781

## Sheet: Offspring Growth.csv
MomID	PupID	Sex	p28wgt	Grp	p80wgt	p0litwgt	p0litsize	p0wgt	p6litwgt	p6litsize	p6wgt	ET	FR
14248	14412	F	10.8	NM-FR	19.1	7.8	6	1.3	12.9	4	3.225	0	1
14248	14413	F	12.6	NM-FR	21.1	7.8	6	1.3	12.9	4	3.225	0	1
14248	14414	M	12.9	NM-FR	23.2	7.8	6	1.3	12.9	4	3.225	0	1
14248	14415	M	13.8	NM-FR	25.5	7.8	6	1.3	12.9	4	3.225	0	1
14251	14435	F	13.6	NM-FR	21	9.5	7	1.35714	27.5	7	3.92857	0	1
14251	14436	F	14.5	NM-FR	21.4	9.5	7	1.35714	27.5	7	3.92857	0	1
14251	14437	F	14.6	NM-FR	NA	9.5	7	1.35714	27.5	7	3.92857	0	1
14251	14438	F	12.8	NM-FR	NA	9.5	7	1.35714	27.5	7	3.92857	0	1
14251	14439	M	16.8	NM-FR	27.12	9.5	7	1.35714	27.5	7	3.92857	0	1
14251	14440	F	13.2	NM-FR	20.6	9.5	7	1.35714	27.5	7	3.92857	0	1
14251	14441	M	15.5	NM-FR	NA	9.5	7	1.35714	27.5	7	3.92857	0	1
14255	14448	F	13.4	NM-FR	21.7	9.1	7	1.3	21.6	6	3.6	0	1
14255	14449	M	14.1	NM-FR	24.3	9.1	7	1.3	21.6	6	3.6	0	1
14255	14450	M	14.4	NM-FR	27.3	9.1	7	1.3	21.6	6	3.6	0	1
14255	14451	M	13.3	NM-FR	NA	9.1	7	1.3	21.6	6	3.6	0	1
14255	14452	M	13.9	NM-FR	NA	9.1	7	1.3	21.6	6	3.6	0	1
14255	14453	M	11.5	NM-FR	NA	9.1	7	1.3	21.6	6	3.6	0	1
14256	14509	M	15.9	NM-FR	28.1	10.1	8	1.2625	20.4	6	3.4	0	1
14256	14510	M	15.1	NM-FR	25	10.1	8	1.2625	20.4	6	3.4	0	1
14256	14511	M	13.9	NM-FR	NA	10.1	8	1.2625	20.4	6	3.4	0	1
14256	14512	M	14	NM-FR	NA	10.1	8	1.2625	20.4	6	3.4	0	1
14256	14513	F	13.4	NM-FR	21.8	10.1	8	1.2625	20.4	6	3.4	0	1
14256	14514	F	12.5	NM-FR	NA	10.1	8	1.2625	20.4	6	3.4	0	1
14257	14442	M	13.6	NM-FR	28	10.9	9	1.21111	29.6	9	3.28889	0	1
14257	14443	F	13.1	NM-FR	21.9	10.9	9	1.21111	29.6	9	3.28889	0	1
14259	14471	M	15.9	NM-FR	24.5	7.8	6	1.3	10.8	3	3.6	0	1
14259	14472	F	13.9	NM-FR	22.4	7.8	6	1.3	10.8	3	3.6	0	1
14259	14473	F	13.2	NM-FR	NA	7.8	6	1.3	10.8	3	3.6	0	1
14260	14454	F	13.2	NM-FR	20.6	9.2	7	1.31429	19.5	5	3.9	0	1
14260	14455	F	14.2	NM-FR	NA	9.2	7	1.31429	19.5	5	3.9	0	1
14260	14456	M	14.8	NM-FR	23	9.2	7	1.31429	19.5	5	3.9	0	1
14260	14457	M	15.4	NM-FR	25.7	9.2	7	1.31429	19.5	5	3.9	0	1
14260	14458	M	15.8	NM-FR	NA	9.2	7	1.31429	19.5	5	3.9	0	1
14261	14416	M	14.2	NM-FR	25.8	12.3	10	1.23	7.1	2	3.55	0	1
14261	14417	M	13	NM-FR	23.6	12.3	10	1.23	7.1	2	3.55	0	1
14266	14515	M	12.2	NM-FR	26.7	10.6	8	1.325	14.7	6	2.45	0	1
14266	14516	M	13	NM-FR	NA	10.6	8	1.325	14.7	6	2.45	0	1
14266	14517	F	11.9	NM-FR	22.5	10.6	8	1.325	14.7	6	2.45	0	1
14266	14518	F	12.8	NM-FR	19.7	10.6	8	1.325	14.7	6	2.45	0	1
14266	14522	F	7.7	NM-FR	NA	10.6	8	1.325	14.7	6	2.45	0	1
14267	14444	M	12.7	NM-FR	25.2	9.5	7	1.35714	20.3	6	3.38333	0	1
14267	14445	F	11.2	NM-FR	21.7	9.5	7	1.35714	20.3	6	3.38333	0	1
14267	14446	F	12	NM-FR	20.1	9.5	7	1.35714	20.3	6	3.38333	0	1
14267	14447	F	14	NM-FR	NA	9.5	7	1.35714	20.3	6	3.38333	0	1
14268	14467	M	15.9	NM-FR	25.2	9.2	6	1.53333	16.9	4	4.225	0	1
14268	14468	F	15.4	NM-FR	22.1	9.2	6	1.53333	16.9	4	4.225	0	1
14268	14469	F	15.3	NM-FR	22.5	9.2	6	1.53333	16.9	4	4.225	0	1
14268	14470	F	14.6	NM-FR	NA	9.2	6	1.53333	16.9	4	4.225	0	1
14269	14418	M	12.7	NM-FR	26.7	10.5	8	1.3125	14.8	5	2.96	0	1
14269	14419	M	11.7	NM-FR	24.9	10.5	8	1.3125	14.8	5	2.96	0	1
14270	14459	M	14.1	NM-FR	25.1	11.1	8	1.3875	30	8	3.75	0	1
14270	14460	M	17.1	NM-FR	26.4	11.1	8	1.3875	30	8	3.75	0	1
14270	14461	M	14.7	NM-FR	NA	11.1	8	1.3875	30	8	3.75	0	1
14270	14462	M	15.7	NM-FR	NA	11.1	8	1.3875	30	8	3.75	0	1
14270	14463	M	15.6	NM-FR	NA	11.1	8	1.3875	30	8	3.75	0	1
14270	14464	F	13.2	NM-FR	20.5	11.1	8	1.3875	30	8	3.75	0	1
14270	14465	F	13	NM-FR	21.5	11.1	8	1.3875	30	8	3.75	0	1
14270	14466	F	14.5	NM-FR	NA	11.1	8	1.3875	30	8	3.75	0	1
14272	14519	F	12.9	NM-FR	NA	10	8	1.25	9.5	3	3.16667	0	1
14272	14520	F	13.4	NM-FR	NA	10	8	1.25	9.5	3	3.16667	0	1
14272	14521	M	14.9	NM-FR	27	10	8	1.25	9.5	3	3.16667	0	1
14275	14426	F	10.9	NM-FR	18.8	9.7	8	1.2125	11.3	4	2.825	0	1
14275	14427	M	12.1	NM-FR	25	9.7	8	1.2125	11.3	4	2.825	0	1
14275	14428	F	11.1	NM-FR	19.4	9.7	8	1.2125	11.3	4	2.825	0	1
14275	14429	F	9.7	NM-FR	NA	9.7	8	1.2125	11.3	4	2.825	0	1
14276	14478	M	13.1	NM-FR	25.8	11.2	9	1.24444	16	5	3.2	0	1
14276	14480	F	14	NM-FR	20.7	11.2	9	1.24444	16	5	3.2	0	1
14276	14481	F	12.9	NM-FR	20.1	11.2	9	1.24444	16	5	3.2	0	1
14276	14482	F	13.9	NM-FR	NA	11.2	9	1.24444	16	5	3.2	0	1
14279	14420	M	12.8	NM-FR	24.2	7.5	6	1.25	19.4	6	3.23333	0	1
14279	14421	M	13.6	NM-FR	NA	7.5	6	1.25	19.4	6	3.23333	0	1
14279	14422	F	11.9	NM-FR	20.5	7.5	6	1.25	19.4	6	3.23333	0	1
14279	14423	F	12.9	NM-FR	21.6	7.5	6	1.25	19.4	6	3.23333	0	1
14279	14424	F	12.1	NM-FR	NA	7.5	6	1.25	19.4	6	3.23333	0	1
14279	14425	F	11.9	NM-FR	NA	7.5	6	1.25	19.4	6	3.23333	0	1
14296	14633	M	11.7	NM-CF	24.3	9	7	1.28571	18.1	6	3.01667	0	0
14296	14634	M	12.5	NM-CF	26.6	9	7	1.28571	18.1	6	3.01667	0	0
14296	14635	M	12.5	NM-CF	NA	9	7	1.28571	18.1	6	3.01667	0	0
14296	14636	M	12.1	NM-CF	NA	9	7	1.28571	18.1	6	3.01667	0	0
14296	14637	M	11.2	NM-CF	NA	9	7	1.28571	18.1	6	3.01667	0	0
14296	14638	F	12.1	NM-CF	19.8	9	7	1.28571	18.1	6	3.01667	0	0
14298	14614	F	14	NM-CF	21.6	11.9	10	1.19	12.8	4	3.2	0	0
14298	14615	M	14.6	NM-CF	25.3	11.9	10	1.19	12.8	4	3.2	0	0
14298	14616	M	14.8	NM-CF	26.3	11.9	10	1.19	12.8	4	3.2	0	0
14298	14617	M	14.6	NM-CF	NA	11.9	10	1.19	12.8	4	3.2	0	0
14299	14554	M	16	NM-CF	28.6	11.3	9	1.25556	13.3	4	3.325	0	0
14299	14555	M	14.6	NM-CF	25.5	11.3	9	1.25556	13.3	4	3.325	0	0
14299	14556	M	14.8	NM-CF	27.5	11.3	9	1.25556	13.3	4	3.325	0	0
14299	14557	M	15.2	NM-CF	NA	11.3	9	1.25556	13.3	4	3.325	0	0
14303	14756	F	13.5	NM-CF	21.2	10.3	8	1.2875	15.4	5	3.08	0	0
14303	14757	F	13.3	NM-CF	21.5	10.3	8	1.2875	15.4	5	3.08	0	0
14303	14758	F	13.5	NM-CF	NA	10.3	8	1.2875	15.4	5	3.08	0	0
14303	14759	M	15.5	NM-CF	27.9	10.3	8	1.2875	15.4	5	3.08	0	0
14303	14760	M	14.8	NM-CF	26.4	10.3	8	1.2875	15.4	5	3.08	0	0
14304	14747	F	14.7	NM-CF	21.3	11.5	9	1.27778	31.8	9	3.53333	0	0
14304	14748	F	13.8	NM-CF	21.4	11.5	9	1.27778	31.8	9	3.53333	0	0
14304	14749	F	14.6	NM-CF	NA	11.5	9	1.27778	31.8	9	3.53333	0	0
14304	14750	F	12.1	NM-CF	NA	11.5	9	1.27778	31.8	9	3.53333	0	0
14304	14751	F	13.5	NM-CF	NA	11.5	9	1.27778	31.8	9	3.53333	0	0
14304	14752	F	14.3	NM-CF	NA	11.5	9	1.27778	31.8	9	3.53333	0	0
14304	14753	M	14.8	NM-CF	NA	11.5	9	1.27778	31.8	9	3.53333	0	0
14304	14754	M	14.3	NM-CF	24.3	11.5	9	1.27778	31.8	9	3.53333	0	0
14304	14755	M	15.5	NM-CF	26	11.5	9	1.27778	31.8	9	3.53333	0	0
14308	14605	F	9.7	NM-CF	18.7	12.4	10	1.24	25.2	9	2.8	0	0
14308	14606	F	12.4	NM-CF	18.9	12.4	10	1.24	25.2	9	2.8	0	0
14308	14607	F	10.2	NM-CF	18.4	12.4	10	1.24	25.2	9	2.8	0	0
14308	14608	F	11.4	NM-CF	NA	12.4	10	1.24	25.2	9	2.8	0	0
14308	14609	M	9	NM-CF	NA	12.4	10	1.24	25.2	9	2.8	0	0
14308	14610	M	15	NM-CF	26.5	12.4	10	1.24	25.2	9	2.8	0	0
14308	14611	M	13.5	NM-CF	25.8	12.4	10	1.24	25.2	9	2.8	0	0
14308	14612	M	14.1	NM-CF	NA	12.4	10	1.24	25.2	9	2.8	0	0
14308	14613	M	12.8	NM-CF	NA	12.4	10	1.24	25.2	9	2.8	0	0
14309	14618	F	14.4	NM-CF	20.5	11.4	9	1.26667	23.8	7	3.4	0	0
14309	14619	M	14.2	NM-CF	24.7	11.4	9	1.26667	23.8	7	3.4	0	0
14309	14620	M	15.8	NM-CF	25.9	11.4	9	1.26667	23.8	7	3.4	0	0
14309	14621	M	15.8	NM-CF	NA	11.4	9	1.26667	23.8	7	3.4	0	0
14309	14622	M	15.6	NM-CF	NA	11.4	9	1.26667	23.8	7	3.4	0	0
14309	14623	M	16.8	NM-CF	NA	11.4	9	1.26667	23.8	7	3.4	0	0
14309	14624	M	16.3	NM-CF	NA	11.4	9	1.26667	23.8	7	3.4	0	0
14310	14558	F	12.8	NM-CF	21	11.7	9	1.3	22.6	8	2.825	0	0
14310	14559	F	13.1	NM-CF	20	11.7	9	1.3	22.6	8	2.825	0	0
14310	14560	F	14.2	NM-CF	NA	11.7	9	1.3	22.6	8	2.825	0	0
14310	14561	M	13.3	NM-CF	25.7	11.7	9	1.3	22.6	8	2.825	0	0
14310	14562	M	14.8	NM-CF	27.5	11.7	9	1.3	22.6	8	2.825	0	0
14310	14563	M	14.4	NM-CF	NA	11.7	9	1.3	22.6	8	2.825	0	0
14310	14564	M	11.9	NM-CF	NA	11.7	9	1.3	22.6	8	2.825	0	0
14314	14545	F	11.7	NM-CF	20	11.3	9	1.25556	27.2	9	3.02222	0	0
14314	14546	F	12.5	NM-CF	19.5	11.3	9	1.25556	27.2	9	3.02222	0	0
14314	14547	F	13.2	NM-CF	21.1	11.3	9	1.25556	27.2	9	3.02222	0	0
14314	14548	F	13.9	NM-CF	NA	11.3	9	1.25556	27.2	9	3.02222	0	0
14314	14549	M	16.3	NM-CF	26	11.3	9	1.25556	27.2	9	3.02222	0	0
14314	14550	M	14.8	NM-CF	26.5	11.3	9	1.25556	27.2	9	3.02222	0	0
14314	14551	M	14.4	NM-CF	27.9	11.3	9	1.25556	27.2	9	3.02222	0	0
14314	14552	M	13	NM-CF	NA	11.3	9	1.25556	27.2	9	3.02222	0	0
14314	14553	M	12.8	NM-CF	26.1	11.3	9	1.25556	27.2	9	3.02222	0	0
14316	14474	M	12.9	NM-FR	26.3	5.6	4	1.4	12.3	4	3.075	0	1
14316	14475	M	13	NM-FR	NA	5.6	4	1.4	12.3	4	3.075	0	1
14316	14476	F	11.4	NM-FR	20.6	5.6	4	1.4	12.3	4	3.075	0	1
14316	14477	F	12.2	NM-FR	NA	5.6	4	1.4	12.3	4	3.075	0	1
14316	14479	F	12.4	NM-FR	NA	5.6	4	1.4	12.3	4	3.075	0	1
14318	14540	F	12.7	NM-CF	20.7	10.1	8	1.2625	13.1	5	2.62	0	0
14318	14541	M	10.6	NM-CF	24	10.1	8	1.2625	13.1	5	2.62	0	0
14318	14542	M	10.2	NM-CF	24	10.1	8	1.2625	13.1	5	2.62	0	0
14318	14543	M	12.6	NM-CF	26.1	10.1	8	1.2625	13.1	5	2.62	0	0
14318	14544	M	11.6	NM-CF	NA	10.1	8	1.2625	13.1	5	2.62	0	0
14321	14430	F	12.3	NM-FR	20.9	11.9	9	1.32222	16.9	5	3.38	0	1
14321	14431	F	12.2	NM-FR	20.9	11.9	9	1.32222	16.9	5	3.38	0	1
14321	14432	M	14.7	NM-FR	25.6	11.9	9	1.32222	16.9	5	3.38	0	1
14321	14433	M	14.7	NM-FR	26.5	11.9	9	1.32222	16.9	5	3.38	0	1
14321	14434	M	12.4	NM-FR	NA	11.9	9	1.32222	16.9	5	3.38	0	1
14327	14499	M	16.9	ET-FR	24.7	8.9	6	1.48333	25.7	6	4.28333	1	1
14327	14500	M	17.6	ET-FR	26.6	8.9	6	1.48333	25.7	6	4.28333	1	1
14327	14501	M	18	ET-FR	NA	8.9	6	1.48333	25.7	6	4.28333	1	1
14327	14502	M	18.4	ET-FR	NA	8.9	6	1.48333	25.7	6	4.28333	1	1
14327	14503	F	15.6	ET-FR	20.6	8.9	6	1.48333	25.7	6	4.28333	1	1
14327	14504	F	14.7	ET-FR	22.1	8.9	6	1.48333	25.7	6	4.28333	1	1
14330	14483	F	15.9	ET-FR	22.6	10.2	8	1.275	29.5	7	4.21429	1	1
14330	14484	F	15.8	ET-FR	23.1	10.2	8	1.275	29.5	7	4.21429	1	1
14330	14485	F	17.1	ET-FR	NA	10.2	8	1.275	29.5	7	4.21429	1	1
14330	14486	F	16.1	ET-FR	NA	10.2	8	1.275	29.5	7	4.21429	1	1
14330	14487	M	16.4	ET-FR	24.9	10.2	8	1.275	29.5	7	4.21429	1	1
14330	14488	M	17.4	ET-FR	26.3	10.2	8	1.275	29.5	7	4.21429	1	1
14330	14489	M	18.1	ET-FR	NA	10.2	8	1.275	29.5	7	4.21429	1	1
14331	14505	M	18.1	ET-FR	28.9	12	10	1.2	14.6	4	3.65	1	1
14331	14506	M	18.9	ET-FR	28.8	12	10	1.2	14.6	4	3.65	1	1
14331	14507	F	13.4	ET-FR	17.7	12	10	1.2	14.6	4	3.65	1	1
14331	14508	F	17.6	ET-FR	23.1	12	10	1.2	14.6	4	3.65	1	1
14333	14494	M	15.8	ET-FR	24.1	6.1	5	1.22	18.7	5	3.74	1	1
14333	14495	M	20.5	ET-FR	28.1	6.1	5	1.22	18.7	5	3.74	1	1
14333	14496	M	18.6	ET-FR	NA	6.1	5	1.22	18.7	5	3.74	1	1
14333	14497	F	15.2	ET-FR	21.3	6.1	5	1.22	18.7	5	3.74	1	1
14333	14498	F	14.4	ET-FR	20	6.1	5	1.22	18.7	5	3.74	1	1
14334	14490	F	18.4	ET-FR	22.8	6.1	4	1.525	18.8	4	4.7	1	1
14334	14491	F	17.8	ET-FR	NA	6.1	4	1.525	18.8	4	4.7	1	1
14334	14492	M	19.9	ET-FR	29.2	6.1	4	1.525	18.8	4	4.7	1	1
14334	14493	M	19.7	ET-FR	NA	6.1	4	1.525	18.8	4	4.7	1	1
14336	14523	M	15.6	ET-FR	21.3	7.4	6	1.23333	26.6	6	4.43333	1	1
14336	14524	M	16.9	ET-FR	28.5	7.4	6	1.23333	26.6	6	4.43333	1	1
14336	14525	M	19.2	ET-FR	NA	7.4	6	1.23333	26.6	6	4.43333	1	1
14336	14526	M	17.7	ET-FR	NA	7.4	6	1.23333	26.6	6	4.43333	1	1
14336	14527	F	17.3	ET-FR	22.1	7.4	6	1.23333	26.6	6	4.43333	1	1
14336	14528	F	17	ET-FR	22.2	7.4	6	1.23333	26.6	6	4.43333	1	1
14339	14537	F	18.4	ET-FR	22.9	5.1	3	1.7	15.4	3	5.13333	1	1
14339	14538	F	19.4	ET-FR	24.2	5.1	3	1.7	15.4	3	5.13333	1	1
14339	14539	F	19.1	ET-FR	NA	5.1	3	1.7	15.4	3	5.13333	1	1
14340	14529	F	17.9	ET-FR	21.7	5.9	4	1.475	17.5	4	4.375	1	1
14340	14530	F	17.5	ET-FR	NA	5.9	4	1.475	17.5	4	4.375	1	1
14340	14531	M	18.2	ET-FR	30	5.9	4	1.475	17.5	4	4.375	1	1
14340	14532	M	17.6	ET-FR	30	5.9	4	1.475	17.5	4	4.375	1	1
14341	14533	F	18	ET-FR	24.4	6.7	4	1.675	19.1	4	4.775	1	1
14341	14534	F	19.6	ET-FR	NA	6.7	4	1.675	19.1	4	4.775	1	1
14341	14535	M	21.7	ET-FR	31.1	6.7	4	1.675	19.1	4	4.775	1	1
14341	14536	M	19.7	ET-FR	NA	6.7	4	1.675	19.1	4	4.775	1	1
14343	14571	M	14.1	ET-FR	25.7	12.1	10	1.21	29	9	3.22222	1	1
14343	14572	M	16.9	ET-FR	27.8	12.1	10	1.21	29	9	3.22222	1	1
14343	14573	M	14.8	ET-FR	NA	12.1	10	1.21	29	9	3.22222	1	1
14343	14574	F	15.5	ET-FR	21.5	12.1	10	1.21	29	9	3.22222	1	1
14343	14575	F	16.5	ET-FR	21.6	12.1	10	1.21	29	9	3.22222	1	1
14343	14576	F	15.3	ET-FR	NA	12.1	10	1.21	29	9	3.22222	1	1
14343	14577	F	14.7	ET-FR	NA	12.1	10	1.21	29	9	3.22222	1	1
14343	14578	F	14.4	ET-FR	NA	12.1	10	1.21	29	9	3.22222	1	1
14343	14579	F	15.8	ET-FR	NA	12.1	10	1.21	29	9	3.22222	1	1
14344	14580	F	13.4	ET-FR	18.4	8.3	6	1.38333	20.7	6	3.45	1	1
14344	14581	F	14.7	ET-FR	21.2	8.3	6	1.38333	20.7	6	3.45	1	1
14344	14582	F	15.3	ET-FR	NA	8.3	6	1.38333	20.7	6	3.45	1	1
14344	14583	M	18	ET-FR	25.9	8.3	6	1.38333	20.7	6	3.45	1	1
14344	14584	M	18.6	ET-FR	28.9	8.3	6	1.38333	20.7	6	3.45	1	1
14344	14585	M	18.2	ET-FR	NA	8.3	6	1.38333	20.7	6	3.45	1	1
14345	14625	M	13	ET-FR	NA	4.7	3	1.56667	14.1	3	4.7	1	1
14345	14626	M	21.6	ET-FR	30.1	4.7	3	1.56667	14.1	3	4.7	1	1
14345	14627	F	18.3	ET-FR	22.9	4.7	3	1.56667	14.1	3	4.7	1	1
14347	14591	M	21.3	ET-FR	NA	9.7	7	1.38571	27.8	6	4.63333	1	1
14347	14592	M	17.6	ET-FR	NA	9.7	7	1.38571	27.8	6	4.63333	1	1
14347	14593	F	17	ET-FR	21.7	9.7	7	1.38571	27.8	6	4.63333	1	1
14347	14594	F	16.3	ET-FR	20.5	9.7	7	1.38571	27.8	6	4.63333	1	1
14347	14595	F	14	ET-FR	NA	9.7	7	1.38571	27.8	6	4.63333	1	1
14347	14596	F	18.1	ET-FR	NA	9.7	7	1.38571	27.8	6	4.63333	1	1
14348	14597	F	16.5	ET-FR	22.2	11.2	9	1.24444	34	8	4.25	1	1
14348	14598	F	15.6	ET-FR	22.7	11.2	9	1.24444	34	8	4.25	1	1
14348	14599	F	15.3	ET-FR	NA	11.2	9	1.24444	34	8	4.25	1	1
14348	14600	F	16.5	ET-FR	NA	11.2	9	1.24444	34	8	4.25	1	1
14348	14601	M	14.2	ET-FR	12.2	11.2	9	1.24444	34	8	4.25	1	1
14348	14602	M	17.1	ET-FR	29.7	11.2	9	1.24444	34	8	4.25	1	1
14348	14603	M	18.1	ET-FR	NA	11.2	9	1.24444	34	8	4.25	1	1
14348	14604	M	18.8	ET-FR	NA	11.2	9	1.24444	34	8	4.25	1	1
14350	14586	M	16.1	ET-FR	25.1	9.9	7	1.41429	17.7	6	2.95	1	1
14350	14587	M	18	ET-FR	NA	9.9	7	1.41429	17.7	6	2.95	1	1
14350	14588	F	16.5	ET-FR	22.1	9.9	7	1.41429	17.7	6	2.95	1	1
14350	14589	F	15.7	ET-FR	21.6	9.9	7	1.41429	17.7	6	2.95	1	1
14350	14590	F	13.7	ET-FR	NA	9.9	7	1.41429	17.7	6	2.95	1	1
14351	14628	M	18.7	ET-FR	26	7	5	1.4	21.6	5	4.32	1	1
14351	14629	M	17.7	ET-FR	27.7	7	5	1.4	21.6	5	4.32	1	1
14351	14630	M	17.9	ET-FR	NA	7	5	1.4	21.6	5	4.32	1	1
14351	14631	M	17.9	ET-FR	NA	7	5	1.4	21.6	5	4.32	1	1
14351	14632	M	16.7	ET-FR	NA	7	5	1.4	21.6	5	4.32	1	1
14354	14565	M	20.3	ET-FR	27.9	9.9	7	1.41429	27.5	6	4.58333	1	1
14354	14566	M	18.8	ET-FR	NA	9.9	7	1.41429	27.5	6	4.58333	1	1
14354	14567	F	17.8	ET-FR	23.7	9.9	7	1.41429	27.5	6	4.58333	1	1
14354	14568	F	15.8	ET-FR	21.1	9.9	7	1.41429	27.5	6	4.58333	1	1
14354	14569	F	17.1	ET-FR	NA	9.9	7	1.41429	27.5	6	4.58333	1	1
14354	14570	F	16.7	ET-FR	NA	9.9	7	1.41429	27.5	6	4.58333	1	1
14357	14639	F	17.4	ET-CF	22.8	4.6	3	1.53333	13.6	3	4.53333	1	0
14357	14640	M	20.3	ET-CF	27.4	4.6	3	1.53333	13.6	3	4.53333	1	0
14357	14641	M	20.1	ET-CF	NA	4.6	3	1.53333	13.6	3	4.53333	1	0
14358	14651	F	19.7	ET-CF	23.5	7.2	5	1.44	20.1	5	4.02	1	0
14358	14652	F	17.5	ET-CF	NA	7.2	5	1.44	20.1	5	4.02	1	0
14358	14653	M	16.8	ET-CF	25.6	7.2	5	1.44	20.1	5	4.02	1	0
14358	14654	M	18.8	ET-CF	28.5	7.2	5	1.44	20.1	5	4.02	1	0
14358	14655	M	18.1	ET-CF	NA	7.2	5	1.44	20.1	5	4.02	1	0
14360	14647	F	16.8	ET-CF	21.2	6	5	1.2	12.9	4	3.225	1	0
14360	14648	F	17.6	ET-CF	21.6	6	5	1.2	12.9	4	3.225	1	0
14360	14649	M	16.6	ET-CF	26.6	6	5	1.2	12.9	4	3.225	1	0
14360	14650	M	19	ET-CF	28.7	6	5	1.2	12.9	4	3.225	1	0
14363	14673	M	20.2	ET-CF	NA	4.8	3	1.6	13.9	3	4.63333	1	0
14363	14674	M	21.4	ET-CF	29.2	4.8	3	1.6	13.9	3	4.63333	1	0
14363	14675	M	19.1	ET-CF	NA	4.8	3	1.6	13.9	3	4.63333	1	0
14365	14642	F	17.6	ET-CF	22.4	11.2	9	1.24444	21.1	5	4.22	1	0
14365	14643	M	20.5	ET-CF	28.4	11.2	9	1.24444	21.1	5	4.22	1	0
14365	14644	M	10.4	ET-CF	26.3	11.2	9	1.24444	21.1	5	4.22	1	0
14365	14645	M	17.6	ET-CF	NA	11.2	9	1.24444	21.1	5	4.22	1	0
14365	14646	M	16.6	ET-CF	NA	11.2	9	1.24444	21.1	5	4.22	1	0
14367	14663	F	13.3	ET-CF	NA	10.4	8	1.3	27.6	8	3.45	1	0
14367	14664	F	13.7	ET-CF	NA	10.4	8	1.3	27.6	8	3.45	1	0
14367	14665	M	16.3	ET-CF	26	10.4	8	1.3	27.6	8	3.45	1	0
14367	14662	F	16.1	ET-CF	21.8	10.4	8	1.3	27.6	8	3.45	1	0
14367	14667	M	17.8	ET-CF	NA	10.4	8	1.3	27.6	8	3.45	1	0
14367	14668	M	16.8	ET-CF	NA	10.4	8	1.3	27.6	8	3.45	1	0
14367	14669	M	17.6	ET-CF	NA	10.4	8	1.3	27.6	8	3.45	1	0
14367	14666	M	15.8	ET-CF	25.5	10.4	8	1.3	27.6	8	3.45	1	0
14369	14671	M	20.3	ET-CF	27.6	5.6	4	1.4	8.5	2	4.25	1	0
14369	14672	F	18.9	ET-CF	24	5.6	4	1.4	8.5	2	4.25	1	0
14372	14656	F	13	ET-CF	18.7	9.4	8	1.175	27.3	7	3.9	1	0
14372	14657	F	15.5	ET-CF	20.9	9.4	8	1.175	27.3	7	3.9	1	0
14372	14658	F	15.6	ET-CF	NA	9.4	8	1.175	27.3	7	3.9	1	0
14372	14659	M	19	ET-CF	28.2	9.4	8	1.175	27.3	7	3.9	1	0
14372	14660	M	18.3	ET-CF	26.5	9.4	8	1.175	27.3	7	3.9	1	0
14372	14661	M	16.8	ET-CF	NA	9.4	8	1.175	27.3	7	3.9	1	0
14372	14670	M	17.2	ET-CF	NA	9.4	8	1.175	27.3	7	3.9	1	0
14374	14691	F	15.6	ET-CF	23.2	9.5	8	1.1875	20.1	5	4.02	1	0
14374	14692	F	15.6	ET-CF	23.2	9.5	8	1.1875	20.1	5	4.02	1	0
14374	14693	F	15.8	ET-CF	NA	9.5	8	1.1875	20.1	5	4.02	1	0
14374	14694	M	17.1	ET-CF	27	9.5	8	1.1875	20.1	5	4.02	1	0
14374	14695	M	19.2	ET-CF	NA	9.5	8	1.1875	20.1	5	4.02	1	0
14375	14676	M	17.5	ET-CF	24.2	12.3	10	1.23	39.7	10	3.97	1	0
14375	14677	M	18.3	ET-CF	28.4	12.3	10	1.23	39.7	10	3.97	1	0
14375	14678	M	16.4	ET-CF	NA	12.3	10	1.23	39.7	10	3.97	1	0
14375	14679	M	17.6	ET-CF	NA	12.3	10	1.23	39.7	10	3.97	1	0
14375	14680	M	18.6	ET-CF	NA	12.3	10	1.23	39.7	10	3.97	1	0
14375	14681	F	16	ET-CF	22.2	12.3	10	1.23	39.7	10	3.97	1	0
14375	14682	F	14.5	ET-CF	21	12.3	10	1.23	39.7	10	3.97	1	0
14375	14683	F	14.3	ET-CF	NA	12.3	10	1.23	39.7	10	3.97	1	0
14375	14684	F	14.6	ET-CF	NA	12.3	10	1.23	39.7	10	3.97	1	0
14375	14685	F	15.6	ET-CF	NA	12.3	10	1.23	39.7	10	3.97	1	0
14376	14721	F	17.5	ET-CF	23	11.7	9	1.3	38.3	9	4.25556	1	0
14376	14722	F	17.6	ET-CF	24.1	11.7	9	1.3	38.3	9	4.25556	1	0
14376	14723	F	15.2	ET-CF	NA	11.7	9	1.3	38.3	9	4.25556	1	0
14376	14724	F	15.5	ET-CF	NA	11.7	9	1.3	38.3	9	4.25556	1	0
14376	14725	F	17	ET-CF	NA	11.7	9	1.3	38.3	9	4.25556	1	0
14376	14726	M	17.8	ET-CF	26.7	11.7	9	1.3	38.3	9	4.25556	1	0
14376	14727	M	18.5	ET-CF	27.4	11.7	9	1.3	38.3	9	4.25556	1	0
14376	14728	M	18.4	ET-CF	NA	11.7	9	1.3	38.3	9	4.25556	1	0
14376	14729	M	18.2	ET-CF	NA	11.7	9	1.3	38.3	9	4.25556	1	0
14377	14730	F	15.8	ET-CF	22.6	13.1	10	1.31	40.9	9	4.54444	1	0
14377	14731	F	16.3	ET-CF	21.6	13.1	10	1.31	40.9	9	4.54444	1	0
14377	14732	F	15.4	ET-CF	NA	13.1	10	1.31	40.9	9	4.54444	1	0
14377	14733	F	18.6	ET-CF	NA	13.1	10	1.31	40.9	9	4.54444	1	0
14377	14734	F	12.8	ET-CF	NA	13.1	10	1.31	40.9	9	4.54444	1	0
14377	14735	M	18.8	ET-CF	28.2	13.1	10	1.31	40.9	9	4.54444	1	0
14377	14736	M	19.6	ET-CF	NA	13.1	10	1.31	40.9	9	4.54444	1	0
14377	14737	M	18.1	ET-CF	NA	13.1	10	1.31	40.9	9	4.54444	1	0
14377	14738	M	18.2	ET-CF	28.1	13.1	10	1.31	40.9	9	4.54444	1	0
14378	14707	F	15.1	ET-CF	21.8	8.3	7	1.18571	27.5	7	3.92857	1	0
14378	14708	F	14	ET-CF	21.7	8.3	7	1.18571	27.5	7	3.92857	1	0
14378	14709	M	18	ET-CF	25.5	8.3	7	1.18571	27.5	7	3.92857	1	0
14378	14710	M	19.5	ET-CF	27.8	8.3	7	1.18571	27.5	7	3.92857	1	0
14378	14711	M	19	ET-CF	NA	8.3	7	1.18571	27.5	7	3.92857	1	0
14378	14712	M	18.6	ET-CF	NA	8.3	7	1.18571	27.5	7	3.92857	1	0
14378	14713	M	19.1	ET-CF	NA	8.3	7	1.18571	27.5	7	3.92857	1	0
14379	14696	F	18.4	ET-CF	24.1	7.6	5	1.52	20.7	4	5.175	1	0
14379	14697	F	16.3	ET-CF	22.8	7.6	5	1.52	20.7	4	5.175	1	0
14379	14698	F	18.8	ET-CF	NA	7.6	5	1.52	20.7	4	5.175	1	0
14379	14699	M	20.8	ET-CF	32.4	7.6	5	1.52	20.7	4	5.175	1	0
14380	14700	F	14.7	ET-CF	20.5	13	11	1.18182	31.5	8	3.9375	1	0
14380	14701	M	19.5	ET-CF	27.2	13	11	1.18182	31.5	8	3.9375	1	0
14380	14702	M	20.3	ET-CF	27.6	13	11	1.18182	31.5	8	3.9375	1	0
14380	14703	M	17.2	ET-CF	NA	13	11	1.18182	31.5	8	3.9375	1	0
14380	14704	M	20.2	ET-CF	NA	13	11	1.18182	31.5	8	3.9375	1	0
14380	14705	M	18.9	ET-CF	NA	13	11	1.18182	31.5	8	3.9375	1	0
14380	14706	M	19.5	ET-CF	NA	13	11	1.18182	31.5	8	3.9375	1	0
14381	14714	F	18.2	ET-CF	24.5	8.9	7	1.27143	32.3	7	4.61429	1	0
14381	14715	M	19.6	ET-CF	29.3	8.9	7	1.27143	32.3	7	4.61429	1	0
14381	14716	M	19.2	ET-CF	26.7	8.9	7	1.27143	32.3	7	4.61429	1	0
14381	14717	M	18.9	ET-CF	NA	8.9	7	1.27143	32.3	7	4.61429	1	0
14381	14718	M	19.9	ET-CF	NA	8.9	7	1.27143	32.3	7	4.61429	1	0
14381	14719	M	17.4	ET-CF	NA	8.9	7	1.27143	32.3	7	4.61429	1	0
14381	14720	M	20.3	ET-CF	NA	8.9	7	1.27143	32.3	7	4.61429	1	0
14382	14686	F	17	ET-CF	21.4	10.3	9	1.14444	19.9	5	3.98	1	0
14382	14687	M	20.3	ET-CF	27.3	10.3	9	1.14444	19.9	5	3.98	1	0
14382	14688	M	20.3	ET-CF	30.3	10.3	9	1.14444	19.9	5	3.98	1	0
14382	14689	M	20.5	ET-CF	NA	10.3	9	1.14444	19.9	5	3.98	1	0
14382	14690	M	17.3	ET-CF	NA	10.3	9	1.14444	19.9	5	3.98	1	0
14383	14739	M	17.5	ET-CF	28.5	10.6	8	1.325	36.2	8	4.525	1	0
14383	14740	M	17.7	ET-CF	NA	10.6	8	1.325	36.2	8	4.525	1	0
14383	14741	M	18.2	ET-CF	NA	10.6	8	1.325	36.2	8	4.525	1	0
14383	14742	M	19.1	ET-CF	NA	10.6	8	1.325	36.2	8	4.525	1	0
14383	14743	M	16.6	ET-CF	NA	10.6	8	1.325	36.2	8	4.525	1	0
14383	14744	M	19.5	ET-CF	NA	10.6	8	1.325	36.2	8	4.525	1	0
14383	14745	M	18.1	ET-CF	NA	10.6	8	1.325	36.2	8	4.525	1	0
14383	14746	M	17.2	ET-CF	NA	10.6	8	1.325	36.2	8	4.525	1	0

## Sheet: Offspring FST.csv
PupID	Total duration Swimming	Total duration Passive Swim	Total duration Passive	Total number Swimming	Total number Passive Swim	Total number Passive
14412	0	119.465	120.535	0	6	6
14414	0.633954	61.8748	177.491	1	7	6
14417	0	209.289	30.7109	0	4	3
14419	0	228.289	11.7115	0	4	3
14420	0	221.782	18.2178	0	6	5
14423	0	221.549	18.4514	0	4	3
14425	0	198.393	41.6074	0	12	11
14427	0	166.895	73.1049	0	7	6
14430	48.1138	81.0777	110.808	4	4	4
14432	15.3484	35.7684	188.883	2	8	7
14436	0	229.256	10.7439	0	6	3
14439	29.0284	72.1182	138.853	2	11	10
14442	0	211.906	28.0942	0	6	4
14443	22.789	9.74287	207.468	3	4	5
14444	62.8949	74.8875	102.218	2	4	2
14445	0	240	0	0	1	0
14448	4.63787	61.9448	173.417	1	17	17
14449	0	48.5142	191.486	0	7	8
14454	0	20.9046	219.095	0	6	6
14457	3.50343	31.8312	204.665	2	5	7
14460	0	235.548	4.4519	0	4	4
14464	0	165.427	74.573	0	4	3
14469	0	240	0	0	1	0
14471	89.3875	108.02	42.5925	3	6	4
14474	30.6634	70.0161	139.321	1	4	3
14481	0	11.9117	228.088	0	3	4
14484	0	174.852	65.1479	0	10	10
14488	4.97153	179.86	55.1682	1	7	6
14490	0	161.939	78.0606	0	3	3
14492	0	230.758	9.24238	0	6	3
14494	0	202.93	37.0696	0	8	7
14498	0	99.982	140.018	0	9	9
14500	0.83415	133.162	106.004	1	7	8
14504	1.06771	138.283	100.649	1	5	5
14505	0	85.9492	154.051	0	3	2
14507	0	180.294	59.706	0	7	7
14509	0	14.2139	225.786	0	5	6
14513	24.157	88.4008	127.442	1	9	8
14517	18.4323	36.1354	185.432	1	4	4
14519	0	220.948	19.052	0	4	3
14523	0	240	0	0	1	0
14527	0	186.181	53.8194	0	13	13
14528	0	194.722	45.2777	0	7	6
14531	0	240	0	0	1	0
14533	11.5446	228.455	0	2	3	0
14535	0	239.399	0.600588	0	2	1
14538	0	192.703	47.2971	0	9	9
14540	0	171.085	68.915	0	9	9
14541	0	186.214	53.786	0	7	6
14542	11.8116	228.188	0	2	3	0
14545	0	225.052	14.948	0	6	5
14546	0	205.099	34.9008	0	9	8
14549	27.1107	209.72	3.16977	1	2	1
14553	0	232.96	7.04023	0	3	2
14554	5.83905	185.362	48.7986	1	2	2
14555	2.58668	216.493	20.9205	1	9	8
14556	0	237.364	2.63591	0	2	1
14558	1.4681	232.893	5.63885	1	5	3
14559	13.1128	192.569	34.3177	1	12	9
14562	0	234.728	5.27183	0	3	2
14565	7.17369	218.813	14.0137	1	3	1
14568	18.051	218.813	3.1364	5	8	2
14571	64.1437	173.287	2.56918	4	6	2
14580	6.43964	168.983	64.5774	3	7	4
14583	14.8479	225.152	0	5	6	0
14586	0	235.629	4.37095	0	2	1
14588	8.40823	226.754	4.83807	1	6	4
14594	1.03435	238.966	0	1	3	0
14597	13.2129	195.723	31.0637	3	10	6
14601	57.0892	182.911	0	8	9	0
14605	75.0735	101.064	63.8625	6	13	8
14606	6.90676	219.48	13.6133	2	18	12
14607	97.1126	141.62	1.26791	3	4	1
14610	103.266	11.1442	125.59	3	3	4
14614	0	127.673	112.327	0	11	11
14615	0.633954	239.366	0	1	2	0
14616	1.50147	235.195	3.30323	1	3	1
14618	21.3876	72.2516	146.361	5	7	8
14619	7.94111	32.2791	199.78	2	8	7
14626	34.7674	105.551	99.6817	6	15	7
14628	7.74091	231.291	0.967614	3	5	1
14633	24.2571	150.128	65.6151	3	4	2
14638	21.3209	180.224	38.4551	5	7	10
14639	16.3668	180.724	42.9087	7	15	8
14640	0	126.104	113.896	0	14	15
14642	30.3297	206.601	3.06967	10	12	1
14644	0	106.202	133.798	0	5	4
14648	2.03533	137.6	100.365	1	9	8
14650	0	180.658	59.3422	0	8	8
14651	80.5789	159.421	0	11	12	0
14654	0	59.1579	180.842	0	6	7
14657	46.5456	169.364	24.0903	12	20	6
14662	14.098	86.2987	139.603	7	16	12
14665	9.40921	176.487	54.1038	2	8	7
14671	72.5043	167.496	0	6	7	0
14672	55.6545	179.474	4.87144	8	10	1
14673	240	0	0	1	0	0
14676	0	73.1859	166.814	0	5	5
14681	13.8803	209.971	16.1491	5	12	4
14686	16.7497	215.576	7.67418	9	15	3
14687	0	28.8091	211.191	0	8	8
14692	40.5731	192.22	7.20706	8	13	4
14697	30.0961	209.904	0	6	7	0
14699	105.184	130.428	4.38845	6	6	3
14700	6.60647	231.659	1.73503	3	5	1
14702	0	223.466	16.5337	0	4	4
14707	23.0893	215.776	1.13444	4	6	1
14710	0	149.645	90.3551	0	11	10
14716	7.47398	77.7761	154.75	1	11	11
14721	34.2669	187.601	18.132	5	12	7
14722	6.10598	225.786	8.10794	2	9	5
14736	10.844	207.768	21.3876	4	9	4
14739	14.7144	224.652	0.633954	3	7	1
14747	1.63493	147.559	90.8064	1	8	7
14748	4.33758	140.719	94.9438	1	5	3
14754	12.2787	194.055	33.6663	3	15	9
14756	19.0854	162.44	58.4747	6	12	8
14757	16.5162	88.8345	134.649	4	11	9
14759	20.1197	218.379	1.50147	6	8	1
15429	0	213.674	26.3258	0	12	11
